# Supplementary material for: High-resolution elevation models of Larsen B glaciers extracted from 1960s imagery
Source: Sci Rep. 2024 Jul 8;14:14536. doi: 10.1038/s41598-024-65081-6 (PMC11231284; doi:10.1038/s41598-024-65081-6)
Supplement: Supplementary file 1 — Supplementary Information 1. [file 41598_2024_65081_MOESM1_ESM.xlsx]

## Sheet: Intro
Supplementary Material 1 - Metadata for historical photo, REMA, ASTER, Landsat, DISP and ICESat-2 datasets.

## Sheet: Historic Photo Metadata
Use	Photo ID (USGS)	Flightline/Project	Roll Number	Camera Orientation	Frame Number	Acquisition date (DD/MM/YYYY)	Focal length (mm)	Camera calibration coefficients used in point cloud optimisation
								f	Cx	Cy	k1	k2	k3	p1	p2
Crane Area Historical DEM	CA213731L0072	2137	31	Left	72	1968-12-23	154.4	6211.4	16.0922	-67.7351	0.00894992	-0.011961	0.00440758	-0.000488837	-0.000183905
Crane Area Historical DEM	CA213731L0073	2137	31	Left	73	1968-12-23	154.4	6211.4	16.0922	-67.7351	0.00894992	-0.011961	0.00440758	-0.000488837	-0.000183905
Crane Area Historical DEM	CA213731L0074	2137	31	Left	74	1968-12-23	154.4	6211.4	16.0922	-67.7351	0.00894992	-0.011961	0.00440758	-0.000488837	-0.000183905
Crane Area Historical DEM	CA213731L0075	2137	31	Left	75	1968-12-23	154.4	6211.4	16.0922	-67.7351	0.00894992	-0.011961	0.00440758	-0.000488837	-0.000183905
Crane Area Historical DEM	CA213731L0076	2137	31	Left	76	1968-12-23	154.4	6211.4	16.0922	-67.7351	0.00894992	-0.011961	0.00440758	-0.000488837	-0.000183905
Crane Area Historical DEM	CA213731L0077	2137	31	Left	77	1968-12-23	154.4	6211.4	16.0922	-67.7351	0.00894992	-0.011961	0.00440758	-0.000488837	-0.000183905
Crane Area Historical DEM	CA213731L0078	2137	31	Left	78	1968-12-23	154.4	6211.4	16.0922	-67.7351	0.00894992	-0.011961	0.00440758	-0.000488837	-0.000183905
Crane Area Historical DEM	CA213731L0079	2137	31	Left	79	1968-12-23	154.4	6211.4	16.0922	-67.7351	0.00894992	-0.011961	0.00440758	-0.000488837	-0.000183905
Crane Area Historical DEM	CA213731L0080	2137	31	Left	80	1968-12-23	154.4	6211.4	16.0922	-67.7351	0.00894992	-0.011961	0.00440758	-0.000488837	-0.000183905
Crane Area Historical DEM	CA213731L0081	2137	31	Left	81	1968-12-23	154.4	6211.4	16.0922	-67.7351	0.00894992	-0.011961	0.00440758	-0.000488837	-0.000183905
Crane Area Historical DEM	CA213731L0082	2137	31	Left	82	1968-12-23	154.4	6211.4	16.0922	-67.7351	0.00894992	-0.011961	0.00440758	-0.000488837	-0.000183905
Crane Area Historical DEM	CA213731L0083	2137	31	Left	83	1968-12-23	154.4	6211.4	16.0922	-67.7351	0.00894992	-0.011961	0.00440758	-0.000488837	-0.000183905
Crane Area Historical DEM	CA213731L0084	2137	31	Left	84	1968-12-23	154.4	6211.4	16.0922	-67.7351	0.00894992	-0.011961	0.00440758	-0.000488837	-0.000183905
Crane Area Historical DEM	CA213731L0085	2137	31	Left	85	1968-12-23	154.4	6211.4	16.0922	-67.7351	0.00894992	-0.011961	0.00440758	-0.000488837	-0.000183905
Crane Area Historical DEM	CA213731L0086	2137	31	Left	86	1968-12-23	154.4	6211.4	16.0922	-67.7351	0.00894992	-0.011961	0.00440758	-0.000488837	-0.000183905
Crane Area Historical DEM	CA213731L0087	2137	31	Left	87	1968-12-23	154.4	6211.4	16.0922	-67.7351	0.00894992	-0.011961	0.00440758	-0.000488837	-0.000183905
Crane Area Historical DEM	CA213731L0088	2137	31	Left	88	1968-12-23	154.4	6211.4	16.0922	-67.7351	0.00894992	-0.011961	0.00440758	-0.000488837	-0.000183905
Crane Area Historical DEM	CA213731L0089	2137	31	Left	89	1968-12-23	154.4	6211.4	16.0922	-67.7351	0.00894992	-0.011961	0.00440758	-0.000488837	-0.000183905
Crane Area Historical DEM	CA213731L0090	2137	31	Left	90	1968-12-23	154.4	6211.4	16.0922	-67.7351	0.00894992	-0.011961	0.00440758	-0.000488837	-0.000183905
Crane Area Historical DEM	CA213732V0072	2137	32	Vertical	72	1968-12-23	154.25	6142.21	-7.62643	-16.7653	0.014762	-0.027107	0.0152782	-0.00256211	-0.000823221
Crane Area Historical DEM	CA213732V0073	2137	32	Vertical	73	1968-12-23	154.25	6142.21	-7.62643	-16.7653	0.014762	-0.027107	0.0152782	-0.00256211	-0.000823221
Crane Area Historical DEM	CA213732V0074	2137	32	Vertical	74	1968-12-23	154.25	6142.21	-7.62643	-16.7653	0.014762	-0.027107	0.0152782	-0.00256211	-0.000823221
Crane Area Historical DEM	CA213732V0075	2137	32	Vertical	75	1968-12-23	154.25	6142.21	-7.62643	-16.7653	0.014762	-0.027107	0.0152782	-0.00256211	-0.000823221
Crane Area Historical DEM	CA213732V0076	2137	32	Vertical	76	1968-12-23	154.25	6142.21	-7.62643	-16.7653	0.014762	-0.027107	0.0152782	-0.00256211	-0.000823221
Crane Area Historical DEM	CA213732V0077	2137	32	Vertical	77	1968-12-23	154.25	6142.21	-7.62643	-16.7653	0.014762	-0.027107	0.0152782	-0.00256211	-0.000823221
Crane Area Historical DEM	CA213732V0078	2137	32	Vertical	78	1968-12-23	154.25	6142.21	-7.62643	-16.7653	0.014762	-0.027107	0.0152782	-0.00256211	-0.000823221
Crane Area Historical DEM	CA213732V0079	2137	32	Vertical	79	1968-12-23	154.25	6142.21	-7.62643	-16.7653	0.014762	-0.027107	0.0152782	-0.00256211	-0.000823221
Crane Area Historical DEM	CA213732V0080	2137	32	Vertical	80	1968-12-23	154.25	6142.21	-7.62643	-16.7653	0.014762	-0.027107	0.0152782	-0.00256211	-0.000823221
Crane Area Historical DEM	CA213732V0081	2137	32	Vertical	81	1968-12-23	154.25	6142.21	-7.62643	-16.7653	0.014762	-0.027107	0.0152782	-0.00256211	-0.000823221
Crane Area Historical DEM	CA213732V0082	2137	32	Vertical	82	1968-12-23	154.25	6142.21	-7.62643	-16.7653	0.014762	-0.027107	0.0152782	-0.00256211	-0.000823221
Crane Area Historical DEM	CA213732V0083	2137	32	Vertical	83	1968-12-23	154.25	6142.21	-7.62643	-16.7653	0.014762	-0.027107	0.0152782	-0.00256211	-0.000823221
Crane Area Historical DEM	CA213732V0084	2137	32	Vertical	84	1968-12-23	154.25	6142.21	-7.62643	-16.7653	0.014762	-0.027107	0.0152782	-0.00256211	-0.000823221
Crane Area Historical DEM	CA213732V0085	2137	32	Vertical	85	1968-12-23	154.25	6142.21	-7.62643	-16.7653	0.014762	-0.027107	0.0152782	-0.00256211	-0.000823221
Crane Area Historical DEM	CA213732V0086	2137	32	Vertical	86	1968-12-23	154.25	6142.21	-7.62643	-16.7653	0.014762	-0.027107	0.0152782	-0.00256211	-0.000823221
Crane Area Historical DEM	CA213732V0087	2137	32	Vertical	87	1968-12-23	154.25	6142.21	-7.62643	-16.7653	0.014762	-0.027107	0.0152782	-0.00256211	-0.000823221
Crane Area Historical DEM	CA213732V0088	2137	32	Vertical	88	1968-12-23	154.25	6142.21	-7.62643	-16.7653	0.014762	-0.027107	0.0152782	-0.00256211	-0.000823221
Crane Area Historical DEM	CA213732V0089	2137	32	Vertical	89	1968-12-23	154.25	6142.21	-7.62643	-16.7653	0.014762	-0.027107	0.0152782	-0.00256211	-0.000823221
Crane Area Historical DEM	CA213732V0090	2137	32	Vertical	90	1968-12-23	154.25	6142.21	-7.62643	-16.7653	0.014762	-0.027107	0.0152782	-0.00256211	-0.000823221
Crane Area Historical DEM	CA213733R0072	2137	33	Right	72	1968-12-23	153.46	6162.48	16.9354	-22.056	0.00656973	-0.00399331	-0.00233773	0.00167973	0.000626879
Crane Area Historical DEM	CA213733R0073	2137	33	Right	73	1968-12-23	153.46	6162.48	16.9354	-22.056	0.00656973	-0.00399331	-0.00233773	0.00167973	0.000626879
Crane Area Historical DEM	CA213733R0074	2137	33	Right	74	1968-12-23	153.46	6162.48	16.9354	-22.056	0.00656973	-0.00399331	-0.00233773	0.00167973	0.000626879
Crane Area Historical DEM	CA213733R0075	2137	33	Right	75	1968-12-23	153.46	6162.48	16.9354	-22.056	0.00656973	-0.00399331	-0.00233773	0.00167973	0.000626879
Crane Area Historical DEM	CA213733R0076	2137	33	Right	76	1968-12-23	153.46	6162.48	16.9354	-22.056	0.00656973	-0.00399331	-0.00233773	0.00167973	0.000626879
Crane Area Historical DEM	CA213733R0077	2137	33	Right	77	1968-12-23	153.46	6162.48	16.9354	-22.056	0.00656973	-0.00399331	-0.00233773	0.00167973	0.000626879
Crane Area Historical DEM	CA213733R0078	2137	33	Right	78	1968-12-23	153.46	6162.48	16.9354	-22.056	0.00656973	-0.00399331	-0.00233773	0.00167973	0.000626879
Crane Area Historical DEM	CA213733R0079	2137	33	Right	79	1968-12-23	153.46	6162.48	16.9354	-22.056	0.00656973	-0.00399331	-0.00233773	0.00167973	0.000626879
Crane Area Historical DEM	CA213733R0080	2137	33	Right	80	1968-12-23	153.46	6162.48	16.9354	-22.056	0.00656973	-0.00399331	-0.00233773	0.00167973	0.000626879
Crane Area Historical DEM	CA213733R0081	2137	33	Right	81	1968-12-23	153.46	6162.48	16.9354	-22.056	0.00656973	-0.00399331	-0.00233773	0.00167973	0.000626879
Crane Area Historical DEM	CA213733R0082	2137	33	Right	82	1968-12-23	153.46	6162.48	16.9354	-22.056	0.00656973	-0.00399331	-0.00233773	0.00167973	0.000626879
Crane Area Historical DEM	CA213733R0083	2137	33	Right	83	1968-12-23	153.46	6162.48	16.9354	-22.056	0.00656973	-0.00399331	-0.00233773	0.00167973	0.000626879
Crane Area Historical DEM	CA213733R0084	2137	33	Right	84	1968-12-23	153.46	6162.48	16.9354	-22.056	0.00656973	-0.00399331	-0.00233773	0.00167973	0.000626879
Crane Area Historical DEM	CA213733R0085	2137	33	Right	85	1968-12-23	153.46	6162.48	16.9354	-22.056	0.00656973	-0.00399331	-0.00233773	0.00167973	0.000626879
Crane Area Historical DEM	CA213733R0086	2137	33	Right	86	1968-12-23	153.46	6162.48	16.9354	-22.056	0.00656973	-0.00399331	-0.00233773	0.00167973	0.000626879
Crane Area Historical DEM	CA213733R0087	2137	33	Right	87	1968-12-23	153.46	6162.48	16.9354	-22.056	0.00656973	-0.00399331	-0.00233773	0.00167973	0.000626879
Crane Area Historical DEM	CA213733R0088	2137	33	Right	88	1968-12-23	153.46	6162.48	16.9354	-22.056	0.00656973	-0.00399331	-0.00233773	0.00167973	0.000626879
Crane Area Historical DEM	CA213733R0089	2137	33	Right	89	1968-12-23	153.46	6162.48	16.9354	-22.056	0.00656973	-0.00399331	-0.00233773	0.00167973	0.000626879
Crane Area Historical DEM	CA213733R0090	2137	33	Right	90	1968-12-23	153.46	6162.48	16.9354	-22.056	0.00656973	-0.00399331	-0.00233773	0.00167973	0.000626879
Crane Area Historical DEM	CA214731L0029	2147	31	Left	29	1968-12-21	154.4	6177.67	32.7744	-20.4211	0.00868221	-0.0126785	0.00519723	0.000405888	-7.13595e-05
Crane Area Historical DEM	CA214731L0030	2147	31	Left	30	1968-12-21	154.4	6177.67	32.7744	-20.4211	0.00868221	-0.0126785	0.00519723	0.000405888	-7.13595e-05
Crane Area Historical DEM	CA214731L0031	2147	31	Left	31	1968-12-21	154.4	6177.67	32.7744	-20.4211	0.00868221	-0.0126785	0.00519723	0.000405888	-7.13595e-05
Crane Area Historical DEM	CA214731L0032	2147	31	Left	32	1968-12-21	154.4	6177.67	32.7744	-20.4211	0.00868221	-0.0126785	0.00519723	0.000405888	-7.13595e-05
Crane Area Historical DEM	CA214731L0033	2147	31	Left	33	1968-12-21	154.4	6177.67	32.7744	-20.4211	0.00868221	-0.0126785	0.00519723	0.000405888	-7.13595e-05
Crane Area Historical DEM	CA214731L0034	2147	31	Left	34	1968-12-21	154.4	6177.67	32.7744	-20.4211	0.00868221	-0.0126785	0.00519723	0.000405888	-7.13595e-05
Crane Area Historical DEM	CA214731L0035	2147	31	Left	35	1968-12-21	154.4	6177.67	32.7744	-20.4211	0.00868221	-0.0126785	0.00519723	0.000405888	-7.13595e-05
Crane Area Historical DEM	CA214731L0036	2147	31	Left	36	1968-12-21	154.4	6177.67	32.7744	-20.4211	0.00868221	-0.0126785	0.00519723	0.000405888	-7.13595e-05
Crane Area Historical DEM	CA214731L0037	2147	31	Left	37	1968-12-21	154.4	6177.67	32.7744	-20.4211	0.00868221	-0.0126785	0.00519723	0.000405888	-7.13595e-05
Crane Area Historical DEM	CA214731L0038	2147	31	Left	38	1968-12-21	154.4	6177.67	32.7744	-20.4211	0.00868221	-0.0126785	0.00519723	0.000405888	-7.13595e-05
Crane Area Historical DEM	CA214731L0039	2147	31	Left	39	1968-12-21	154.4	6177.67	32.7744	-20.4211	0.00868221	-0.0126785	0.00519723	0.000405888	-7.13595e-05
Crane Area Historical DEM	CA214731L0040	2147	31	Left	40	1968-12-21	154.4	6177.67	32.7744	-20.4211	0.00868221	-0.0126785	0.00519723	0.000405888	-7.13595e-05
Crane Area Historical DEM	CA214731L0041	2147	31	Left	41	1968-12-21	154.4	6177.67	32.7744	-20.4211	0.00868221	-0.0126785	0.00519723	0.000405888	-7.13595e-05
Crane Area Historical DEM	CA214731L0042	2147	31	Left	42	1968-12-21	154.4	6177.67	32.7744	-20.4211	0.00868221	-0.0126785	0.00519723	0.000405888	-7.13595e-05
Crane Area Historical DEM	CA214731L0043	2147	31	Left	43	1968-12-21	154.4	6177.67	32.7744	-20.4211	0.00868221	-0.0126785	0.00519723	0.000405888	-7.13595e-05
Crane Area Historical DEM	CA214731L0044	2147	31	Left	44	1968-12-21	154.4	6177.67	32.7744	-20.4211	0.00868221	-0.0126785	0.00519723	0.000405888	-7.13595e-05
Crane Area Historical DEM	CA214731L0045	2147	31	Left	45	1968-12-21	154.4	6177.67	32.7744	-20.4211	0.00868221	-0.0126785	0.00519723	0.000405888	-7.13595e-05
Crane Area Historical DEM	CA214731L0046	2147	31	Left	46	1968-12-21	154.4	6177.67	32.7744	-20.4211	0.00868221	-0.0126785	0.00519723	0.000405888	-7.13595e-05
Crane Area Historical DEM	CA214731L0047	2147	31	Left	47	1968-12-21	154.4	6177.67	32.7744	-20.4211	0.00868221	-0.0126785	0.00519723	0.000405888	-7.13595e-05
Crane Area Historical DEM	CA214731L0048	2147	31	Left	48	1968-12-21	154.4	6177.67	32.7744	-20.4211	0.00868221	-0.0126785	0.00519723	0.000405888	-7.13595e-05
Crane Area Historical DEM	CA214731L0049	2147	31	Left	49	1968-12-21	154.4	6177.67	32.7744	-20.4211	0.00868221	-0.0126785	0.00519723	0.000405888	-7.13595e-05
Crane Area Historical DEM	CA214732V0029	2147	32	Vertical	29	1968-12-21	154.25	6109.98	9.98651	27.7103	0.00719275	-0.0124353	0.00455453	0.00022047	-0.000119547
Crane Area Historical DEM	CA214732V0030	2147	32	Vertical	30	1968-12-21	154.25	6109.98	9.98651	27.7103	0.00719275	-0.0124353	0.00455453	0.00022047	-0.000119547
Crane Area Historical DEM	CA214732V0031	2147	32	Vertical	31	1968-12-21	154.25	6109.98	9.98651	27.7103	0.00719275	-0.0124353	0.00455453	0.00022047	-0.000119547
Crane Area Historical DEM	CA214732V0032	2147	32	Vertical	32	1968-12-21	154.25	6109.98	9.98651	27.7103	0.00719275	-0.0124353	0.00455453	0.00022047	-0.000119547
Crane Area Historical DEM	CA214732V0033	2147	32	Vertical	33	1968-12-21	154.25	6109.98	9.98651	27.7103	0.00719275	-0.0124353	0.00455453	0.00022047	-0.000119547
Crane Area Historical DEM	CA214732V0034	2147	32	Vertical	34	1968-12-21	154.25	6109.98	9.98651	27.7103	0.00719275	-0.0124353	0.00455453	0.00022047	-0.000119547
Crane Area Historical DEM	CA214732V0035	2147	32	Vertical	35	1968-12-21	154.25	6109.98	9.98651	27.7103	0.00719275	-0.0124353	0.00455453	0.00022047	-0.000119547
Crane Area Historical DEM	CA214732V0036	2147	32	Vertical	36	1968-12-21	154.25	6109.98	9.98651	27.7103	0.00719275	-0.0124353	0.00455453	0.00022047	-0.000119547
Crane Area Historical DEM	CA214732V0037	2147	32	Vertical	37	1968-12-21	154.25	6109.98	9.98651	27.7103	0.00719275	-0.0124353	0.00455453	0.00022047	-0.000119547
Crane Area Historical DEM	CA214732V0038	2147	32	Vertical	38	1968-12-21	154.25	6109.98	9.98651	27.7103	0.00719275	-0.0124353	0.00455453	0.00022047	-0.000119547
Crane Area Historical DEM	CA214732V0039	2147	32	Vertical	39	1968-12-21	154.25	6109.98	9.98651	27.7103	0.00719275	-0.0124353	0.00455453	0.00022047	-0.000119547
Crane Area Historical DEM	CA214732V0040	2147	32	Vertical	40	1968-12-21	154.25	6109.98	9.98651	27.7103	0.00719275	-0.0124353	0.00455453	0.00022047	-0.000119547
Crane Area Historical DEM	CA214732V0041	2147	32	Vertical	41	1968-12-21	154.25	6109.98	9.98651	27.7103	0.00719275	-0.0124353	0.00455453	0.00022047	-0.000119547
Crane Area Historical DEM	CA214732V0042	2147	32	Vertical	42	1968-12-21	154.25	6109.98	9.98651	27.7103	0.00719275	-0.0124353	0.00455453	0.00022047	-0.000119547
Crane Area Historical DEM	CA214732V0043	2147	32	Vertical	43	1968-12-21	154.25	6109.98	9.98651	27.7103	0.00719275	-0.0124353	0.00455453	0.00022047	-0.000119547
Crane Area Historical DEM	CA214732V0044	2147	32	Vertical	44	1968-12-21	154.25	6109.98	9.98651	27.7103	0.00719275	-0.0124353	0.00455453	0.00022047	-0.000119547
Crane Area Historical DEM	CA214732V0045	2147	32	Vertical	45	1968-12-21	154.25	6109.98	9.98651	27.7103	0.00719275	-0.0124353	0.00455453	0.00022047	-0.000119547
Crane Area Historical DEM	CA214732V0046	2147	32	Vertical	46	1968-12-21	154.25	6109.98	9.98651	27.7103	0.00719275	-0.0124353	0.00455453	0.00022047	-0.000119547
Crane Area Historical DEM	CA214732V0047	2147	32	Vertical	47	1968-12-21	154.25	6109.98	9.98651	27.7103	0.00719275	-0.0124353	0.00455453	0.00022047	-0.000119547
Crane Area Historical DEM	CA214732V0048	2147	32	Vertical	48	1968-12-21	154.25	6109.98	9.98651	27.7103	0.00719275	-0.0124353	0.00455453	0.00022047	-0.000119547
Crane Area Historical DEM	CA214732V0049	2147	32	Vertical	49	1968-12-21	154.25	6109.98	9.98651	27.7103	0.00719275	-0.0124353	0.00455453	0.00022047	-0.000119547
Crane Area Historical DEM	CA214733R0029	2147	33	Right	29	1968-12-21	153.46	6152.39	6.74516	-29.2361	0.00865543	-0.0108782	0.0035685	0.000708026	0.000107906
Crane Area Historical DEM	CA214733R0030	2147	33	Right	30	1968-12-21	153.46	6152.39	6.74516	-29.2361	0.00865543	-0.0108782	0.0035685	0.000708026	0.000107906
Crane Area Historical DEM	CA214733R0031	2147	33	Right	31	1968-12-21	153.46	6152.39	6.74516	-29.2361	0.00865543	-0.0108782	0.0035685	0.000708026	0.000107906
Crane Area Historical DEM	CA214733R0032	2147	33	Right	32	1968-12-21	153.46	6152.39	6.74516	-29.2361	0.00865543	-0.0108782	0.0035685	0.000708026	0.000107906
Crane Area Historical DEM	CA214733R0033	2147	33	Right	33	1968-12-21	153.46	6152.39	6.74516	-29.2361	0.00865543	-0.0108782	0.0035685	0.000708026	0.000107906
Crane Area Historical DEM	CA214733R0034	2147	33	Right	34	1968-12-21	153.46	6152.39	6.74516	-29.2361	0.00865543	-0.0108782	0.0035685	0.000708026	0.000107906
Crane Area Historical DEM	CA214733R0035	2147	33	Right	35	1968-12-21	153.46	6152.39	6.74516	-29.2361	0.00865543	-0.0108782	0.0035685	0.000708026	0.000107906
Crane Area Historical DEM	CA214733R0036	2147	33	Right	36	1968-12-21	153.46	6152.39	6.74516	-29.2361	0.00865543	-0.0108782	0.0035685	0.000708026	0.000107906
Crane Area Historical DEM	CA214733R0037	2147	33	Right	37	1968-12-21	153.46	6152.39	6.74516	-29.2361	0.00865543	-0.0108782	0.0035685	0.000708026	0.000107906
Crane Area Historical DEM	CA214733R0038	2147	33	Right	38	1968-12-21	153.46	6152.39	6.74516	-29.2361	0.00865543	-0.0108782	0.0035685	0.000708026	0.000107906
Crane Area Historical DEM	CA214733R0039	2147	33	Right	39	1968-12-21	153.46	6152.39	6.74516	-29.2361	0.00865543	-0.0108782	0.0035685	0.000708026	0.000107906
Crane Area Historical DEM	CA214733R0040	2147	33	Right	40	1968-12-21	153.46	6152.39	6.74516	-29.2361	0.00865543	-0.0108782	0.0035685	0.000708026	0.000107906
Crane Area Historical DEM	CA214733R0041	2147	33	Right	41	1968-12-21	153.46	6152.39	6.74516	-29.2361	0.00865543	-0.0108782	0.0035685	0.000708026	0.000107906
Crane Area Historical DEM	CA214733R0042	2147	33	Right	42	1968-12-21	153.46	6152.39	6.74516	-29.2361	0.00865543	-0.0108782	0.0035685	0.000708026	0.000107906
Crane Area Historical DEM	CA214733R0043	2147	33	Right	43	1968-12-21	153.46	6152.39	6.74516	-29.2361	0.00865543	-0.0108782	0.0035685	0.000708026	0.000107906
Crane Area Historical DEM	CA214733R0044	2147	33	Right	44	1968-12-21	153.46	6152.39	6.74516	-29.2361	0.00865543	-0.0108782	0.0035685	0.000708026	0.000107906
Crane Area Historical DEM	CA214733R0045	2147	33	Right	45	1968-12-21	153.46	6152.39	6.74516	-29.2361	0.00865543	-0.0108782	0.0035685	0.000708026	0.000107906
Crane Area Historical DEM	CA214733R0046	2147	33	Right	46	1968-12-21	153.46	6152.39	6.74516	-29.2361	0.00865543	-0.0108782	0.0035685	0.000708026	0.000107906
Crane Area Historical DEM	CA214733R0047	2147	33	Right	47	1968-12-21	153.46	6152.39	6.74516	-29.2361	0.00865543	-0.0108782	0.0035685	0.000708026	0.000107906
Crane Area Historical DEM	CA214733R0048	2147	33	Right	48	1968-12-21	153.46	6152.39	6.74516	-29.2361	0.00865543	-0.0108782	0.0035685	0.000708026	0.000107906
Crane Area Historical DEM	CA214733R0049	2147	33	Right	49	1968-12-21	153.46	6152.39	6.74516	-29.2361	0.00865543	-0.0108782	0.0035685	0.000708026	0.000107906
Crane Area Historical DEM	CA214831L0069	2148	31	Left	69	1968-12-21	154.4	6210.22	26.8639	-56.2723	0.00793716	-0.00987652	0.00245326	0.000168859	-7.29836e-05
Crane Area Historical DEM	CA214831L0070	2148	31	Left	70	1968-12-21	154.4	6210.22	26.8639	-56.2723	0.00793716	-0.00987652	0.00245326	0.000168859	-7.29836e-05
Crane Area Historical DEM	CA214831L0071	2148	31	Left	71	1968-12-21	154.4	6210.22	26.8639	-56.2723	0.00793716	-0.00987652	0.00245326	0.000168859	-7.29836e-05
Crane Area Historical DEM	CA214831L0072	2148	31	Left	72	1968-12-21	154.4	6210.22	26.8639	-56.2723	0.00793716	-0.00987652	0.00245326	0.000168859	-7.29836e-05
Crane Area Historical DEM	CA214831L0073	2148	31	Left	73	1968-12-21	154.4	6210.22	26.8639	-56.2723	0.00793716	-0.00987652	0.00245326	0.000168859	-7.29836e-05
Crane Area Historical DEM	CA214831L0074	2148	31	Left	74	1968-12-21	154.4	6210.22	26.8639	-56.2723	0.00793716	-0.00987652	0.00245326	0.000168859	-7.29836e-05
Crane Area Historical DEM	CA214831L0075	2148	31	Left	75	1968-12-21	154.4	6210.22	26.8639	-56.2723	0.00793716	-0.00987652	0.00245326	0.000168859	-7.29836e-05
Crane Area Historical DEM	CA214831L0076	2148	31	Left	76	1968-12-21	154.4	6210.22	26.8639	-56.2723	0.00793716	-0.00987652	0.00245326	0.000168859	-7.29836e-05
Crane Area Historical DEM	CA214831L0077	2148	31	Left	77	1968-12-21	154.4	6210.22	26.8639	-56.2723	0.00793716	-0.00987652	0.00245326	0.000168859	-7.29836e-05
Crane Area Historical DEM	CA214831L0078	2148	31	Left	78	1968-12-21	154.4	6210.22	26.8639	-56.2723	0.00793716	-0.00987652	0.00245326	0.000168859	-7.29836e-05
Crane Area Historical DEM	CA214831L0079	2148	31	Left	79	1968-12-21	154.4	6210.22	26.8639	-56.2723	0.00793716	-0.00987652	0.00245326	0.000168859	-7.29836e-05
Crane Area Historical DEM	CA214831L0080	2148	31	Left	80	1968-12-21	154.4	6210.22	26.8639	-56.2723	0.00793716	-0.00987652	0.00245326	0.000168859	-7.29836e-05
Crane Area Historical DEM	CA214831L0081	2148	31	Left	81	1968-12-21	154.4	6210.22	26.8639	-56.2723	0.00793716	-0.00987652	0.00245326	0.000168859	-7.29836e-05
Crane Area Historical DEM	CA214831L0082	2148	31	Left	82	1968-12-21	154.4	6210.22	26.8639	-56.2723	0.00793716	-0.00987652	0.00245326	0.000168859	-7.29836e-05
Crane Area Historical DEM	CA214831L0083	2148	31	Left	83	1968-12-21	154.4	6210.22	26.8639	-56.2723	0.00793716	-0.00987652	0.00245326	0.000168859	-7.29836e-05
Crane Area Historical DEM	CA214831L0084	2148	31	Left	84	1968-12-21	154.4	6210.22	26.8639	-56.2723	0.00793716	-0.00987652	0.00245326	0.000168859	-7.29836e-05
Crane Area Historical DEM	CA214831L0085	2148	31	Left	85	1968-12-21	154.4	6210.22	26.8639	-56.2723	0.00793716	-0.00987652	0.00245326	0.000168859	-7.29836e-05
Crane Area Historical DEM	CA214832V0069	2148	32	Vertical	69	1968-12-21	154.25	6119.23	12.9141	-11.8229	0.00609111	-0.00953068	0.00271985	8.23944e-05	2.598e-05
Crane Area Historical DEM	CA214832V0070	2148	32	Vertical	70	1968-12-21	154.25	6119.23	12.9141	-11.8229	0.00609111	-0.00953068	0.00271985	8.23944e-05	2.598e-05
Crane Area Historical DEM	CA214832V0071	2148	32	Vertical	71	1968-12-21	154.25	6119.23	12.9141	-11.8229	0.00609111	-0.00953068	0.00271985	8.23944e-05	2.598e-05
Crane Area Historical DEM	CA214832V0072	2148	32	Vertical	72	1968-12-21	154.25	6119.23	12.9141	-11.8229	0.00609111	-0.00953068	0.00271985	8.23944e-05	2.598e-05
Crane Area Historical DEM	CA214832V0073	2148	32	Vertical	73	1968-12-21	154.25	6119.23	12.9141	-11.8229	0.00609111	-0.00953068	0.00271985	8.23944e-05	2.598e-05
Crane Area Historical DEM	CA214832V0074	2148	32	Vertical	74	1968-12-21	154.25	6119.23	12.9141	-11.8229	0.00609111	-0.00953068	0.00271985	8.23944e-05	2.598e-05
Crane Area Historical DEM	CA214832V0075	2148	32	Vertical	75	1968-12-21	154.25	6119.23	12.9141	-11.8229	0.00609111	-0.00953068	0.00271985	8.23944e-05	2.598e-05
Crane Area Historical DEM	CA214832V0076	2148	32	Vertical	76	1968-12-21	154.25	6119.23	12.9141	-11.8229	0.00609111	-0.00953068	0.00271985	8.23944e-05	2.598e-05
Crane Area Historical DEM	CA214832V0077	2148	32	Vertical	77	1968-12-21	154.25	6119.23	12.9141	-11.8229	0.00609111	-0.00953068	0.00271985	8.23944e-05	2.598e-05
Crane Area Historical DEM	CA214832V0078	2148	32	Vertical	78	1968-12-21	154.25	6119.23	12.9141	-11.8229	0.00609111	-0.00953068	0.00271985	8.23944e-05	2.598e-05
Crane Area Historical DEM	CA214832V0079	2148	32	Vertical	79	1968-12-21	154.25	6119.23	12.9141	-11.8229	0.00609111	-0.00953068	0.00271985	8.23944e-05	2.598e-05
Crane Area Historical DEM	CA214832V0080	2148	32	Vertical	80	1968-12-21	154.25	6119.23	12.9141	-11.8229	0.00609111	-0.00953068	0.00271985	8.23944e-05	2.598e-05
Crane Area Historical DEM	CA214832V0081	2148	32	Vertical	81	1968-12-21	154.25	6119.23	12.9141	-11.8229	0.00609111	-0.00953068	0.00271985	8.23944e-05	2.598e-05
Crane Area Historical DEM	CA214832V0082	2148	32	Vertical	82	1968-12-21	154.25	6119.23	12.9141	-11.8229	0.00609111	-0.00953068	0.00271985	8.23944e-05	2.598e-05
Crane Area Historical DEM	CA214832V0083	2148	32	Vertical	83	1968-12-21	154.25	6119.23	12.9141	-11.8229	0.00609111	-0.00953068	0.00271985	8.23944e-05	2.598e-05
Crane Area Historical DEM	CA214832V0084	2148	32	Vertical	84	1968-12-21	154.25	6119.23	12.9141	-11.8229	0.00609111	-0.00953068	0.00271985	8.23944e-05	2.598e-05
Crane Area Historical DEM	CA214832V0085	2148	32	Vertical	85	1968-12-21	154.25	6119.23	12.9141	-11.8229	0.00609111	-0.00953068	0.00271985	8.23944e-05	2.598e-05
Crane Area Historical DEM	CA214833R0069	2148	33	Right	69	1968-12-21	153.46	6120.05	-6.21568	19.2257	0.00945483	-0.0147524	0.00698605	0.000208256	4.76312e-05
Crane Area Historical DEM	CA214833R0070	2148	33	Right	70	1968-12-21	153.46	6120.05	-6.21568	19.2257	0.00945483	-0.0147524	0.00698605	0.000208256	4.76312e-05
Crane Area Historical DEM	CA214833R0071	2148	33	Right	71	1968-12-21	153.46	6120.05	-6.21568	19.2257	0.00945483	-0.0147524	0.00698605	0.000208256	4.76312e-05
Crane Area Historical DEM	CA214833R0072	2148	33	Right	72	1968-12-21	153.46	6120.05	-6.21568	19.2257	0.00945483	-0.0147524	0.00698605	0.000208256	4.76312e-05
Crane Area Historical DEM	CA214833R0073	2148	33	Right	73	1968-12-21	153.46	6120.05	-6.21568	19.2257	0.00945483	-0.0147524	0.00698605	0.000208256	4.76312e-05
Crane Area Historical DEM	CA214833R0074	2148	33	Right	74	1968-12-21	153.46	6120.05	-6.21568	19.2257	0.00945483	-0.0147524	0.00698605	0.000208256	4.76312e-05
Crane Area Historical DEM	CA214833R0075	2148	33	Right	75	1968-12-21	153.46	6120.05	-6.21568	19.2257	0.00945483	-0.0147524	0.00698605	0.000208256	4.76312e-05
Crane Area Historical DEM	CA214833R0076	2148	33	Right	76	1968-12-21	153.46	6120.05	-6.21568	19.2257	0.00945483	-0.0147524	0.00698605	0.000208256	4.76312e-05
Crane Area Historical DEM	CA214833R0077	2148	33	Right	77	1968-12-21	153.46	6120.05	-6.21568	19.2257	0.00945483	-0.0147524	0.00698605	0.000208256	4.76312e-05
Crane Area Historical DEM	CA214833R0078	2148	33	Right	78	1968-12-21	153.46	6120.05	-6.21568	19.2257	0.00945483	-0.0147524	0.00698605	0.000208256	4.76312e-05
Crane Area Historical DEM	CA214833R0079	2148	33	Right	79	1968-12-21	153.46	6120.05	-6.21568	19.2257	0.00945483	-0.0147524	0.00698605	0.000208256	4.76312e-05
Crane Area Historical DEM	CA214833R0080	2148	33	Right	80	1968-12-21	153.46	6120.05	-6.21568	19.2257	0.00945483	-0.0147524	0.00698605	0.000208256	4.76312e-05
Crane Area Historical DEM	CA214833R0081	2148	33	Right	81	1968-12-21	153.46	6120.05	-6.21568	19.2257	0.00945483	-0.0147524	0.00698605	0.000208256	4.76312e-05
Crane Area Historical DEM	CA214833R0082	2148	33	Right	82	1968-12-21	153.46	6120.05	-6.21568	19.2257	0.00945483	-0.0147524	0.00698605	0.000208256	4.76312e-05
Crane Area Historical DEM	CA214833R0083	2148	33	Right	83	1968-12-21	153.46	6120.05	-6.21568	19.2257	0.00945483	-0.0147524	0.00698605	0.000208256	4.76312e-05
Crane Area Historical DEM	CA214833R0084	2148	33	Right	84	1968-12-21	153.46	6120.05	-6.21568	19.2257	0.00945483	-0.0147524	0.00698605	0.000208256	4.76312e-05
Crane Area Historical DEM	CA214833R0085	2148	33	Right	85	1968-12-21	153.46	6120.05	-6.21568	19.2257	0.00945483	-0.0147524	0.00698605	0.000208256	4.76312e-05
Crane Area Historical DEM	CA214931L0137	2149	31	Left	137	1968-12-27	154.4	6190.93	28.8338	-20.7567	0.00737318	-0.00888994	0.00234831	4.74978e-05	-0.00014483
Crane Area Historical DEM	CA214931L0138	2149	31	Left	138	1968-12-27	154.4	6190.93	28.8338	-20.7567	0.00737318	-0.00888994	0.00234831	4.74978e-05	-0.00014483
Crane Area Historical DEM	CA214931L0139	2149	31	Left	139	1968-12-27	154.4	6190.93	28.8338	-20.7567	0.00737318	-0.00888994	0.00234831	4.74978e-05	-0.00014483
Crane Area Historical DEM	CA214931L0140	2149	31	Left	140	1968-12-27	154.4	6190.93	28.8338	-20.7567	0.00737318	-0.00888994	0.00234831	4.74978e-05	-0.00014483
Crane Area Historical DEM	CA214931L0141	2149	31	Left	141	1968-12-27	154.4	6190.93	28.8338	-20.7567	0.00737318	-0.00888994	0.00234831	4.74978e-05	-0.00014483
Crane Area Historical DEM	CA214931L0142	2149	31	Left	142	1968-12-27	154.4	6190.93	28.8338	-20.7567	0.00737318	-0.00888994	0.00234831	4.74978e-05	-0.00014483
Crane Area Historical DEM	CA214931L0143	2149	31	Left	143	1968-12-27	154.4	6190.93	28.8338	-20.7567	0.00737318	-0.00888994	0.00234831	4.74978e-05	-0.00014483
Crane Area Historical DEM	CA214931L0144	2149	31	Left	144	1968-12-27	154.4	6190.93	28.8338	-20.7567	0.00737318	-0.00888994	0.00234831	4.74978e-05	-0.00014483
Crane Area Historical DEM	CA214931L0145	2149	31	Left	145	1968-12-27	154.4	6190.93	28.8338	-20.7567	0.00737318	-0.00888994	0.00234831	4.74978e-05	-0.00014483
Crane Area Historical DEM	CA214931L0146	2149	31	Left	146	1968-12-27	154.4	6190.93	28.8338	-20.7567	0.00737318	-0.00888994	0.00234831	4.74978e-05	-0.00014483
Crane Area Historical DEM	CA214931L0147	2149	31	Left	147	1968-12-27	154.4	6190.93	28.8338	-20.7567	0.00737318	-0.00888994	0.00234831	4.74978e-05	-0.00014483
Crane Area Historical DEM	CA214931L0148	2149	31	Left	148	1968-12-27	154.4	6190.93	28.8338	-20.7567	0.00737318	-0.00888994	0.00234831	4.74978e-05	-0.00014483
Crane Area Historical DEM	CA214931L0149	2149	31	Left	149	1968-12-27	154.4	6190.93	28.8338	-20.7567	0.00737318	-0.00888994	0.00234831	4.74978e-05	-0.00014483
Crane Area Historical DEM	CA214931L0150	2149	31	Left	150	1968-12-27	154.4	6190.93	28.8338	-20.7567	0.00737318	-0.00888994	0.00234831	4.74978e-05	-0.00014483
Crane Area Historical DEM	CA214931L0151	2149	31	Left	151	1968-12-27	154.4	6190.93	28.8338	-20.7567	0.00737318	-0.00888994	0.00234831	4.74978e-05	-0.00014483
Crane Area Historical DEM	CA214931L0152	2149	31	Left	152	1968-12-27	154.4	6190.93	28.8338	-20.7567	0.00737318	-0.00888994	0.00234831	4.74978e-05	-0.00014483
Crane Area Historical DEM	CA214931L0153	2149	31	Left	153	1968-12-27	154.4	6190.93	28.8338	-20.7567	0.00737318	-0.00888994	0.00234831	4.74978e-05	-0.00014483
Crane Area Historical DEM	CA214931L0154	2149	31	Left	154	1968-12-27	154.4	6190.93	28.8338	-20.7567	0.00737318	-0.00888994	0.00234831	4.74978e-05	-0.00014483
Crane Area Historical DEM	CA214931L0155	2149	31	Left	155	1968-12-27	154.4	6190.93	28.8338	-20.7567	0.00737318	-0.00888994	0.00234831	4.74978e-05	-0.00014483
Crane Area Historical DEM	CA214931L0156	2149	31	Left	156	1968-12-27	154.4	6190.93	28.8338	-20.7567	0.00737318	-0.00888994	0.00234831	4.74978e-05	-0.00014483
Crane Area Historical DEM	CA214931L0157	2149	31	Left	157	1968-12-27	154.4	6190.93	28.8338	-20.7567	0.00737318	-0.00888994	0.00234831	4.74978e-05	-0.00014483
Crane Area Historical DEM	CA214932V0137	2149	32	Vertical	137	1968-12-27	154.25	6127.63	1.11221	11.739	0.00725872	-0.0128877	0.0049872	-0.000193475	4.24641e-06
Crane Area Historical DEM	CA214932V0138	2149	32	Vertical	138	1968-12-27	154.25	6127.63	1.11221	11.739	0.00725872	-0.0128877	0.0049872	-0.000193475	4.24641e-06
Crane Area Historical DEM	CA214932V0139	2149	32	Vertical	139	1968-12-27	154.25	6127.63	1.11221	11.739	0.00725872	-0.0128877	0.0049872	-0.000193475	4.24641e-06
Crane Area Historical DEM	CA214932V0140	2149	32	Vertical	140	1968-12-27	154.25	6127.63	1.11221	11.739	0.00725872	-0.0128877	0.0049872	-0.000193475	4.24641e-06
Crane Area Historical DEM	CA214932V0141	2149	32	Vertical	141	1968-12-27	154.25	6127.63	1.11221	11.739	0.00725872	-0.0128877	0.0049872	-0.000193475	4.24641e-06
Crane Area Historical DEM	CA214932V0142	2149	32	Vertical	142	1968-12-27	154.25	6127.63	1.11221	11.739	0.00725872	-0.0128877	0.0049872	-0.000193475	4.24641e-06
Crane Area Historical DEM	CA214932V0143	2149	32	Vertical	143	1968-12-27	154.25	6127.63	1.11221	11.739	0.00725872	-0.0128877	0.0049872	-0.000193475	4.24641e-06
Crane Area Historical DEM	CA214932V0144	2149	32	Vertical	144	1968-12-27	154.25	6127.63	1.11221	11.739	0.00725872	-0.0128877	0.0049872	-0.000193475	4.24641e-06
Crane Area Historical DEM	CA214932V0145	2149	32	Vertical	145	1968-12-27	154.25	6127.63	1.11221	11.739	0.00725872	-0.0128877	0.0049872	-0.000193475	4.24641e-06
Crane Area Historical DEM	CA214932V0146	2149	32	Vertical	146	1968-12-27	154.25	6127.63	1.11221	11.739	0.00725872	-0.0128877	0.0049872	-0.000193475	4.24641e-06
Crane Area Historical DEM	CA214932V0147	2149	32	Vertical	147	1968-12-27	154.25	6127.63	1.11221	11.739	0.00725872	-0.0128877	0.0049872	-0.000193475	4.24641e-06
Crane Area Historical DEM	CA214932V0148	2149	32	Vertical	148	1968-12-27	154.25	6127.63	1.11221	11.739	0.00725872	-0.0128877	0.0049872	-0.000193475	4.24641e-06
Crane Area Historical DEM	CA214932V0149	2149	32	Vertical	149	1968-12-27	154.25	6127.63	1.11221	11.739	0.00725872	-0.0128877	0.0049872	-0.000193475	4.24641e-06
Crane Area Historical DEM	CA214932V0150	2149	32	Vertical	150	1968-12-27	154.25	6127.63	1.11221	11.739	0.00725872	-0.0128877	0.0049872	-0.000193475	4.24641e-06
Crane Area Historical DEM	CA214932V0151	2149	32	Vertical	151	1968-12-27	154.25	6127.63	1.11221	11.739	0.00725872	-0.0128877	0.0049872	-0.000193475	4.24641e-06
Crane Area Historical DEM	CA214932V0152	2149	32	Vertical	152	1968-12-27	154.25	6127.63	1.11221	11.739	0.00725872	-0.0128877	0.0049872	-0.000193475	4.24641e-06
Crane Area Historical DEM	CA214932V0153	2149	32	Vertical	153	1968-12-27	154.25	6127.63	1.11221	11.739	0.00725872	-0.0128877	0.0049872	-0.000193475	4.24641e-06
Crane Area Historical DEM	CA214932V0154	2149	32	Vertical	154	1968-12-27	154.25	6127.63	1.11221	11.739	0.00725872	-0.0128877	0.0049872	-0.000193475	4.24641e-06
Crane Area Historical DEM	CA214932V0155	2149	32	Vertical	155	1968-12-27	154.25	6127.63	1.11221	11.739	0.00725872	-0.0128877	0.0049872	-0.000193475	4.24641e-06
Crane Area Historical DEM	CA214932V0156	2149	32	Vertical	156	1968-12-27	154.25	6127.63	1.11221	11.739	0.00725872	-0.0128877	0.0049872	-0.000193475	4.24641e-06
Crane Area Historical DEM	CA214932V0157	2149	32	Vertical	157	1968-12-27	154.25	6127.63	1.11221	11.739	0.00725872	-0.0128877	0.0049872	-0.000193475	4.24641e-06
Crane Area Historical DEM	CA214933R0137	2149	33	Right	137	1968-12-27	153.46	6124.52	-12.4987	19.7356	0.0100924	-0.016244	0.0084716	-0.000236715	5.37429e-05
Crane Area Historical DEM	CA214933R0138	2149	33	Right	138	1968-12-27	153.46	6124.52	-12.4987	19.7356	0.0100924	-0.016244	0.0084716	-0.000236715	5.37429e-05
Crane Area Historical DEM	CA214933R0139	2149	33	Right	139	1968-12-27	153.46	6124.52	-12.4987	19.7356	0.0100924	-0.016244	0.0084716	-0.000236715	5.37429e-05
Crane Area Historical DEM	CA214933R0140	2149	33	Right	140	1968-12-27	153.46	6124.52	-12.4987	19.7356	0.0100924	-0.016244	0.0084716	-0.000236715	5.37429e-05
Crane Area Historical DEM	CA214933R0141	2149	33	Right	141	1968-12-27	153.46	6124.52	-12.4987	19.7356	0.0100924	-0.016244	0.0084716	-0.000236715	5.37429e-05
Crane Area Historical DEM	CA214933R0142	2149	33	Right	142	1968-12-27	153.46	6124.52	-12.4987	19.7356	0.0100924	-0.016244	0.0084716	-0.000236715	5.37429e-05
Crane Area Historical DEM	CA214933R0143	2149	33	Right	143	1968-12-27	153.46	6124.52	-12.4987	19.7356	0.0100924	-0.016244	0.0084716	-0.000236715	5.37429e-05
Crane Area Historical DEM	CA214933R0144	2149	33	Right	144	1968-12-27	153.46	6124.52	-12.4987	19.7356	0.0100924	-0.016244	0.0084716	-0.000236715	5.37429e-05
Crane Area Historical DEM	CA214933R0145	2149	33	Right	145	1968-12-27	153.46	6124.52	-12.4987	19.7356	0.0100924	-0.016244	0.0084716	-0.000236715	5.37429e-05
Crane Area Historical DEM	CA214933R0146	2149	33	Right	146	1968-12-27	153.46	6124.52	-12.4987	19.7356	0.0100924	-0.016244	0.0084716	-0.000236715	5.37429e-05
Crane Area Historical DEM	CA214933R0147	2149	33	Right	147	1968-12-27	153.46	6124.52	-12.4987	19.7356	0.0100924	-0.016244	0.0084716	-0.000236715	5.37429e-05
Crane Area Historical DEM	CA214933R0148	2149	33	Right	148	1968-12-27	153.46	6124.52	-12.4987	19.7356	0.0100924	-0.016244	0.0084716	-0.000236715	5.37429e-05
Crane Area Historical DEM	CA214933R0149	2149	33	Right	149	1968-12-27	153.46	6124.52	-12.4987	19.7356	0.0100924	-0.016244	0.0084716	-0.000236715	5.37429e-05
Crane Area Historical DEM	CA214933R0150	2149	33	Right	150	1968-12-27	153.46	6124.52	-12.4987	19.7356	0.0100924	-0.016244	0.0084716	-0.000236715	5.37429e-05
Crane Area Historical DEM	CA214933R0151	2149	33	Right	151	1968-12-27	153.46	6124.52	-12.4987	19.7356	0.0100924	-0.016244	0.0084716	-0.000236715	5.37429e-05
Crane Area Historical DEM	CA214933R0152	2149	33	Right	152	1968-12-27	153.46	6124.52	-12.4987	19.7356	0.0100924	-0.016244	0.0084716	-0.000236715	5.37429e-05
Crane Area Historical DEM	CA214933R0153	2149	33	Right	153	1968-12-27	153.46	6124.52	-12.4987	19.7356	0.0100924	-0.016244	0.0084716	-0.000236715	5.37429e-05
Crane Area Historical DEM	CA214933R0154	2149	33	Right	154	1968-12-27	153.46	6124.52	-12.4987	19.7356	0.0100924	-0.016244	0.0084716	-0.000236715	5.37429e-05
Crane Area Historical DEM	CA214933R0155	2149	33	Right	155	1968-12-27	153.46	6124.52	-12.4987	19.7356	0.0100924	-0.016244	0.0084716	-0.000236715	5.37429e-05
Crane Area Historical DEM	CA214933R0156	2149	33	Right	156	1968-12-27	153.46	6124.52	-12.4987	19.7356	0.0100924	-0.016244	0.0084716	-0.000236715	5.37429e-05
Crane Area Historical DEM	CA214933R0157	2149	33	Right	157	1968-12-27	153.46	6124.52	-12.4987	19.7356	0.0100924	-0.016244	0.0084716	-0.000236715	5.37429e-05
Crane Area Historical DEM	CA215031L0250	2150	31	Left	250	1968-12-27	154.4	6204.29	29.6843	-41.6363	0.00825516	-0.0117978	0.00433471	-1.59036e-05	-9.3793e-05
Crane Area Historical DEM	CA215031L0251	2150	31	Left	251	1968-12-27	154.4	6204.29	29.6843	-41.6363	0.00825516	-0.0117978	0.00433471	-1.59036e-05	-9.3793e-05
Crane Area Historical DEM	CA215031L0252	2150	31	Left	252	1968-12-27	154.4	6204.29	29.6843	-41.6363	0.00825516	-0.0117978	0.00433471	-1.59036e-05	-9.3793e-05
Crane Area Historical DEM	CA215031L0253	2150	31	Left	253	1968-12-27	154.4	6204.29	29.6843	-41.6363	0.00825516	-0.0117978	0.00433471	-1.59036e-05	-9.3793e-05
Crane Area Historical DEM	CA215031L0254	2150	31	Left	254	1968-12-27	154.4	6204.29	29.6843	-41.6363	0.00825516	-0.0117978	0.00433471	-1.59036e-05	-9.3793e-05
Crane Area Historical DEM	CA215031L0255	2150	31	Left	255	1968-12-27	154.4	6204.29	29.6843	-41.6363	0.00825516	-0.0117978	0.00433471	-1.59036e-05	-9.3793e-05
Crane Area Historical DEM	CA215031L0256	2150	31	Left	256	1968-12-27	154.4	6204.29	29.6843	-41.6363	0.00825516	-0.0117978	0.00433471	-1.59036e-05	-9.3793e-05
Crane Area Historical DEM	CA215031L0257	2150	31	Left	257	1968-12-27	154.4	6204.29	29.6843	-41.6363	0.00825516	-0.0117978	0.00433471	-1.59036e-05	-9.3793e-05
Crane Area Historical DEM	CA215031L0258	2150	31	Left	258	1968-12-27	154.4	6204.29	29.6843	-41.6363	0.00825516	-0.0117978	0.00433471	-1.59036e-05	-9.3793e-05
Crane Area Historical DEM	CA215031L0259	2150	31	Left	259	1968-12-27	154.4	6204.29	29.6843	-41.6363	0.00825516	-0.0117978	0.00433471	-1.59036e-05	-9.3793e-05
Crane Area Historical DEM	CA215031L0260	2150	31	Left	260	1968-12-27	154.4	6204.29	29.6843	-41.6363	0.00825516	-0.0117978	0.00433471	-1.59036e-05	-9.3793e-05
Crane Area Historical DEM	CA215031L0261	2150	31	Left	261	1968-12-27	154.4	6204.29	29.6843	-41.6363	0.00825516	-0.0117978	0.00433471	-1.59036e-05	-9.3793e-05
Crane Area Historical DEM	CA215031L0262	2150	31	Left	262	1968-12-27	154.4	6204.29	29.6843	-41.6363	0.00825516	-0.0117978	0.00433471	-1.59036e-05	-9.3793e-05
Crane Area Historical DEM	CA215031L0263	2150	31	Left	263	1968-12-27	154.4	6204.29	29.6843	-41.6363	0.00825516	-0.0117978	0.00433471	-1.59036e-05	-9.3793e-05
Crane Area Historical DEM	CA215031L0264	2150	31	Left	264	1968-12-27	154.4	6204.29	29.6843	-41.6363	0.00825516	-0.0117978	0.00433471	-1.59036e-05	-9.3793e-05
Crane Area Historical DEM	CA215031L0265	2150	31	Left	265	1968-12-27	154.4	6204.29	29.6843	-41.6363	0.00825516	-0.0117978	0.00433471	-1.59036e-05	-9.3793e-05
Crane Area Historical DEM	CA215031L0266	2150	31	Left	266	1968-12-27	154.4	6204.29	29.6843	-41.6363	0.00825516	-0.0117978	0.00433471	-1.59036e-05	-9.3793e-05
Crane Area Historical DEM	CA215032V0250	2150	32	Vertical	250	1968-12-27	154.25	6138.54	5.2446	-5.66401	0.00518382	-0.00808342	0.00191491	-7.26221e-05	-7.45102e-05
Crane Area Historical DEM	CA215032V0251	2150	32	Vertical	251	1968-12-27	154.25	6138.54	5.2446	-5.66401	0.00518382	-0.00808342	0.00191491	-7.26221e-05	-7.45102e-05
Crane Area Historical DEM	CA215032V0252	2150	32	Vertical	252	1968-12-27	154.25	6138.54	5.2446	-5.66401	0.00518382	-0.00808342	0.00191491	-7.26221e-05	-7.45102e-05
Crane Area Historical DEM	CA215032V0253	2150	32	Vertical	253	1968-12-27	154.25	6138.54	5.2446	-5.66401	0.00518382	-0.00808342	0.00191491	-7.26221e-05	-7.45102e-05
Crane Area Historical DEM	CA215032V0254	2150	32	Vertical	254	1968-12-27	154.25	6138.54	5.2446	-5.66401	0.00518382	-0.00808342	0.00191491	-7.26221e-05	-7.45102e-05
Crane Area Historical DEM	CA215032V0255	2150	32	Vertical	255	1968-12-27	154.25	6138.54	5.2446	-5.66401	0.00518382	-0.00808342	0.00191491	-7.26221e-05	-7.45102e-05
Crane Area Historical DEM	CA215032V0256	2150	32	Vertical	256	1968-12-27	154.25	6138.54	5.2446	-5.66401	0.00518382	-0.00808342	0.00191491	-7.26221e-05	-7.45102e-05
Crane Area Historical DEM	CA215032V0257	2150	32	Vertical	257	1968-12-27	154.25	6138.54	5.2446	-5.66401	0.00518382	-0.00808342	0.00191491	-7.26221e-05	-7.45102e-05
Crane Area Historical DEM	CA215032V0258	2150	32	Vertical	258	1968-12-27	154.25	6138.54	5.2446	-5.66401	0.00518382	-0.00808342	0.00191491	-7.26221e-05	-7.45102e-05
Crane Area Historical DEM	CA215032V0259	2150	32	Vertical	259	1968-12-27	154.25	6138.54	5.2446	-5.66401	0.00518382	-0.00808342	0.00191491	-7.26221e-05	-7.45102e-05
Crane Area Historical DEM	CA215032V0260	2150	32	Vertical	260	1968-12-27	154.25	6138.54	5.2446	-5.66401	0.00518382	-0.00808342	0.00191491	-7.26221e-05	-7.45102e-05
Crane Area Historical DEM	CA215032V0261	2150	32	Vertical	261	1968-12-27	154.25	6138.54	5.2446	-5.66401	0.00518382	-0.00808342	0.00191491	-7.26221e-05	-7.45102e-05
Crane Area Historical DEM	CA215032V0262	2150	32	Vertical	262	1968-12-27	154.25	6138.54	5.2446	-5.66401	0.00518382	-0.00808342	0.00191491	-7.26221e-05	-7.45102e-05
Crane Area Historical DEM	CA215032V0263	2150	32	Vertical	263	1968-12-27	154.25	6138.54	5.2446	-5.66401	0.00518382	-0.00808342	0.00191491	-7.26221e-05	-7.45102e-05
Crane Area Historical DEM	CA215032V0264	2150	32	Vertical	264	1968-12-27	154.25	6138.54	5.2446	-5.66401	0.00518382	-0.00808342	0.00191491	-7.26221e-05	-7.45102e-05
Crane Area Historical DEM	CA215032V0265	2150	32	Vertical	265	1968-12-27	154.25	6138.54	5.2446	-5.66401	0.00518382	-0.00808342	0.00191491	-7.26221e-05	-7.45102e-05
Crane Area Historical DEM	CA215032V0266	2150	32	Vertical	266	1968-12-27	154.25	6138.54	5.2446	-5.66401	0.00518382	-0.00808342	0.00191491	-7.26221e-05	-7.45102e-05
Crane Area Historical DEM	CA215033R0250	2150	33	Right	250	1968-12-27	153.46	6114.98	-4.1168	31.6816	0.00903011	-0.0125607	0.00459064	0.000324297	7.96764e-05
Crane Area Historical DEM	CA215033R0251	2150	33	Right	251	1968-12-27	153.46	6114.98	-4.1168	31.6816	0.00903011	-0.0125607	0.00459064	0.000324297	7.96764e-05
Crane Area Historical DEM	CA215033R0252	2150	33	Right	252	1968-12-27	153.46	6114.98	-4.1168	31.6816	0.00903011	-0.0125607	0.00459064	0.000324297	7.96764e-05
Crane Area Historical DEM	CA215033R0253	2150	33	Right	253	1968-12-27	153.46	6114.98	-4.1168	31.6816	0.00903011	-0.0125607	0.00459064	0.000324297	7.96764e-05
Crane Area Historical DEM	CA215033R0254	2150	33	Right	254	1968-12-27	153.46	6114.98	-4.1168	31.6816	0.00903011	-0.0125607	0.00459064	0.000324297	7.96764e-05
Crane Area Historical DEM	CA215033R0255	2150	33	Right	255	1968-12-27	153.46	6114.98	-4.1168	31.6816	0.00903011	-0.0125607	0.00459064	0.000324297	7.96764e-05
Crane Area Historical DEM	CA215033R0256	2150	33	Right	256	1968-12-27	153.46	6114.98	-4.1168	31.6816	0.00903011	-0.0125607	0.00459064	0.000324297	7.96764e-05
Crane Area Historical DEM	CA215033R0257	2150	33	Right	257	1968-12-27	153.46	6114.98	-4.1168	31.6816	0.00903011	-0.0125607	0.00459064	0.000324297	7.96764e-05
Crane Area Historical DEM	CA215033R0258	2150	33	Right	258	1968-12-27	153.46	6114.98	-4.1168	31.6816	0.00903011	-0.0125607	0.00459064	0.000324297	7.96764e-05
Crane Area Historical DEM	CA215033R0259	2150	33	Right	259	1968-12-27	153.46	6114.98	-4.1168	31.6816	0.00903011	-0.0125607	0.00459064	0.000324297	7.96764e-05
Crane Area Historical DEM	CA215033R0260	2150	33	Right	260	1968-12-27	153.46	6114.98	-4.1168	31.6816	0.00903011	-0.0125607	0.00459064	0.000324297	7.96764e-05
Crane Area Historical DEM	CA215033R0261	2150	33	Right	261	1968-12-27	153.46	6114.98	-4.1168	31.6816	0.00903011	-0.0125607	0.00459064	0.000324297	7.96764e-05
Crane Area Historical DEM	CA215033R0262	2150	33	Right	262	1968-12-27	153.46	6114.98	-4.1168	31.6816	0.00903011	-0.0125607	0.00459064	0.000324297	7.96764e-05
Crane Area Historical DEM	CA215033R0263	2150	33	Right	263	1968-12-27	153.46	6114.98	-4.1168	31.6816	0.00903011	-0.0125607	0.00459064	0.000324297	7.96764e-05
Crane Area Historical DEM	CA215033R0264	2150	33	Right	264	1968-12-27	153.46	6114.98	-4.1168	31.6816	0.00903011	-0.0125607	0.00459064	0.000324297	7.96764e-05
Crane Area Historical DEM	CA215033R0265	2150	33	Right	265	1968-12-27	153.46	6114.98	-4.1168	31.6816	0.00903011	-0.0125607	0.00459064	0.000324297	7.96764e-05
Crane Area Historical DEM	CA215033R0266	2150	33	Right	266	1968-12-27	153.46	6114.98	-4.1168	31.6816	0.00903011	-0.0125607	0.00459064	0.000324297	7.96764e-05
Crane Area Historical DEM	CA215131L0283	2151	31	Left	283	1968-12-27	154.4	6186.03	29.107	-29.9722	0.00840649	-0.0112763	0.00387181	0.000142111	-0.000207114
Crane Area Historical DEM	CA215131L0284	2151	31	Left	284	1968-12-27	154.4	6186.03	29.107	-29.9722	0.00840649	-0.0112763	0.00387181	0.000142111	-0.000207114
Crane Area Historical DEM	CA215131L0285	2151	31	Left	285	1968-12-27	154.4	6186.03	29.107	-29.9722	0.00840649	-0.0112763	0.00387181	0.000142111	-0.000207114
Crane Area Historical DEM	CA215131L0286	2151	31	Left	286	1968-12-27	154.4	6186.03	29.107	-29.9722	0.00840649	-0.0112763	0.00387181	0.000142111	-0.000207114
Crane Area Historical DEM	CA215131L0287	2151	31	Left	287	1968-12-27	154.4	6186.03	29.107	-29.9722	0.00840649	-0.0112763	0.00387181	0.000142111	-0.000207114
Crane Area Historical DEM	CA215131L0288	2151	31	Left	288	1968-12-27	154.4	6186.03	29.107	-29.9722	0.00840649	-0.0112763	0.00387181	0.000142111	-0.000207114
Crane Area Historical DEM	CA215131L0289	2151	31	Left	289	1968-12-27	154.4	6186.03	29.107	-29.9722	0.00840649	-0.0112763	0.00387181	0.000142111	-0.000207114
Crane Area Historical DEM	CA215131L0290	2151	31	Left	290	1968-12-27	154.4	6186.03	29.107	-29.9722	0.00840649	-0.0112763	0.00387181	0.000142111	-0.000207114
Crane Area Historical DEM	CA215131L0291	2151	31	Left	291	1968-12-27	154.4	6186.03	29.107	-29.9722	0.00840649	-0.0112763	0.00387181	0.000142111	-0.000207114
Crane Area Historical DEM	CA215131L0292	2151	31	Left	292	1968-12-27	154.4	6186.03	29.107	-29.9722	0.00840649	-0.0112763	0.00387181	0.000142111	-0.000207114
Crane Area Historical DEM	CA215131L0293	2151	31	Left	293	1968-12-27	154.4	6186.03	29.107	-29.9722	0.00840649	-0.0112763	0.00387181	0.000142111	-0.000207114
Crane Area Historical DEM	CA215131L0294	2151	31	Left	294	1968-12-27	154.4	6186.03	29.107	-29.9722	0.00840649	-0.0112763	0.00387181	0.000142111	-0.000207114
Crane Area Historical DEM	CA215131L0295	2151	31	Left	295	1968-12-27	154.4	6186.03	29.107	-29.9722	0.00840649	-0.0112763	0.00387181	0.000142111	-0.000207114
Crane Area Historical DEM	CA215131L0296	2151	31	Left	296	1968-12-27	154.4	6186.03	29.107	-29.9722	0.00840649	-0.0112763	0.00387181	0.000142111	-0.000207114
Crane Area Historical DEM	CA215131L0297	2151	31	Left	297	1968-12-27	154.4	6186.03	29.107	-29.9722	0.00840649	-0.0112763	0.00387181	0.000142111	-0.000207114
Crane Area Historical DEM	CA215131L0298	2151	31	Left	298	1968-12-27	154.4	6186.03	29.107	-29.9722	0.00840649	-0.0112763	0.00387181	0.000142111	-0.000207114
Crane Area Historical DEM	CA215131L0299	2151	31	Left	299	1968-12-27	154.4	6186.03	29.107	-29.9722	0.00840649	-0.0112763	0.00387181	0.000142111	-0.000207114
Crane Area Historical DEM	CA215131L0300	2151	31	Left	300	1968-12-27	154.4	6186.03	29.107	-29.9722	0.00840649	-0.0112763	0.00387181	0.000142111	-0.000207114
Crane Area Historical DEM	CA215131L0301	2151	31	Left	301	1968-12-27	154.4	6186.03	29.107	-29.9722	0.00840649	-0.0112763	0.00387181	0.000142111	-0.000207114
Crane Area Historical DEM	CA215131L0302	2151	31	Left	302	1968-12-27	154.4	6186.03	29.107	-29.9722	0.00840649	-0.0112763	0.00387181	0.000142111	-0.000207114
Crane Area Historical DEM	CA215132V0283	2151	32	Vertical	283	1968-12-27	154.25	6118.74	3.73718	26.6335	0.00740231	-0.0127633	0.00486878	-0.000311272	-3.84148e-06
Crane Area Historical DEM	CA215132V0284	2151	32	Vertical	284	1968-12-27	154.25	6118.74	3.73718	26.6335	0.00740231	-0.0127633	0.00486878	-0.000311272	-3.84148e-06
Crane Area Historical DEM	CA215132V0285	2151	32	Vertical	285	1968-12-27	154.25	6118.74	3.73718	26.6335	0.00740231	-0.0127633	0.00486878	-0.000311272	-3.84148e-06
Crane Area Historical DEM	CA215132V0286	2151	32	Vertical	286	1968-12-27	154.25	6118.74	3.73718	26.6335	0.00740231	-0.0127633	0.00486878	-0.000311272	-3.84148e-06
Crane Area Historical DEM	CA215132V0287	2151	32	Vertical	287	1968-12-27	154.25	6118.74	3.73718	26.6335	0.00740231	-0.0127633	0.00486878	-0.000311272	-3.84148e-06
Crane Area Historical DEM	CA215132V0288	2151	32	Vertical	288	1968-12-27	154.25	6118.74	3.73718	26.6335	0.00740231	-0.0127633	0.00486878	-0.000311272	-3.84148e-06
Crane Area Historical DEM	CA215132V0289	2151	32	Vertical	289	1968-12-27	154.25	6118.74	3.73718	26.6335	0.00740231	-0.0127633	0.00486878	-0.000311272	-3.84148e-06
Crane Area Historical DEM	CA215132V0290	2151	32	Vertical	290	1968-12-27	154.25	6118.74	3.73718	26.6335	0.00740231	-0.0127633	0.00486878	-0.000311272	-3.84148e-06
Crane Area Historical DEM	CA215132V0291	2151	32	Vertical	291	1968-12-27	154.25	6118.74	3.73718	26.6335	0.00740231	-0.0127633	0.00486878	-0.000311272	-3.84148e-06
Crane Area Historical DEM	CA215132V0292	2151	32	Vertical	292	1968-12-27	154.25	6118.74	3.73718	26.6335	0.00740231	-0.0127633	0.00486878	-0.000311272	-3.84148e-06
Crane Area Historical DEM	CA215132V0293	2151	32	Vertical	293	1968-12-27	154.25	6118.74	3.73718	26.6335	0.00740231	-0.0127633	0.00486878	-0.000311272	-3.84148e-06
Crane Area Historical DEM	CA215132V0294	2151	32	Vertical	294	1968-12-27	154.25	6118.74	3.73718	26.6335	0.00740231	-0.0127633	0.00486878	-0.000311272	-3.84148e-06
Crane Area Historical DEM	CA215132V0295	2151	32	Vertical	295	1968-12-27	154.25	6118.74	3.73718	26.6335	0.00740231	-0.0127633	0.00486878	-0.000311272	-3.84148e-06
Crane Area Historical DEM	CA215132V0296	2151	32	Vertical	296	1968-12-27	154.25	6118.74	3.73718	26.6335	0.00740231	-0.0127633	0.00486878	-0.000311272	-3.84148e-06
Crane Area Historical DEM	CA215132V0297	2151	32	Vertical	297	1968-12-27	154.25	6118.74	3.73718	26.6335	0.00740231	-0.0127633	0.00486878	-0.000311272	-3.84148e-06
Crane Area Historical DEM	CA215132V0298	2151	32	Vertical	298	1968-12-27	154.25	6118.74	3.73718	26.6335	0.00740231	-0.0127633	0.00486878	-0.000311272	-3.84148e-06
Crane Area Historical DEM	CA215132V0299	2151	32	Vertical	299	1968-12-27	154.25	6118.74	3.73718	26.6335	0.00740231	-0.0127633	0.00486878	-0.000311272	-3.84148e-06
Crane Area Historical DEM	CA215132V0300	2151	32	Vertical	300	1968-12-27	154.25	6118.74	3.73718	26.6335	0.00740231	-0.0127633	0.00486878	-0.000311272	-3.84148e-06
Crane Area Historical DEM	CA215132V0301	2151	32	Vertical	301	1968-12-27	154.25	6118.74	3.73718	26.6335	0.00740231	-0.0127633	0.00486878	-0.000311272	-3.84148e-06
Crane Area Historical DEM	CA215132V0302	2151	32	Vertical	302	1968-12-27	154.25	6118.74	3.73718	26.6335	0.00740231	-0.0127633	0.00486878	-0.000311272	-3.84148e-06
Crane Area Historical DEM	CA215133R0283	2151	33	Right	283	1968-12-27	153.46	6141.26	-12.851	-10.0853	0.00844831	-0.00995855	0.00227588	-3.49516e-05	0.000172183
Crane Area Historical DEM	CA215133R0284	2151	33	Right	284	1968-12-27	153.46	6141.26	-12.851	-10.0853	0.00844831	-0.00995855	0.00227588	-3.49516e-05	0.000172183
Crane Area Historical DEM	CA215133R0285	2151	33	Right	285	1968-12-27	153.46	6141.26	-12.851	-10.0853	0.00844831	-0.00995855	0.00227588	-3.49516e-05	0.000172183
Crane Area Historical DEM	CA215133R0286	2151	33	Right	286	1968-12-27	153.46	6141.26	-12.851	-10.0853	0.00844831	-0.00995855	0.00227588	-3.49516e-05	0.000172183
Crane Area Historical DEM	CA215133R0287	2151	33	Right	287	1968-12-27	153.46	6141.26	-12.851	-10.0853	0.00844831	-0.00995855	0.00227588	-3.49516e-05	0.000172183
Crane Area Historical DEM	CA215133R0288	2151	33	Right	288	1968-12-27	153.46	6141.26	-12.851	-10.0853	0.00844831	-0.00995855	0.00227588	-3.49516e-05	0.000172183
Crane Area Historical DEM	CA215133R0289	2151	33	Right	289	1968-12-27	153.46	6141.26	-12.851	-10.0853	0.00844831	-0.00995855	0.00227588	-3.49516e-05	0.000172183
Crane Area Historical DEM	CA215133R0290	2151	33	Right	290	1968-12-27	153.46	6141.26	-12.851	-10.0853	0.00844831	-0.00995855	0.00227588	-3.49516e-05	0.000172183
Crane Area Historical DEM	CA215133R0291	2151	33	Right	291	1968-12-27	153.46	6141.26	-12.851	-10.0853	0.00844831	-0.00995855	0.00227588	-3.49516e-05	0.000172183
Crane Area Historical DEM	CA215133R0292	2151	33	Right	292	1968-12-27	153.46	6141.26	-12.851	-10.0853	0.00844831	-0.00995855	0.00227588	-3.49516e-05	0.000172183
Crane Area Historical DEM	CA215133R0293	2151	33	Right	293	1968-12-27	153.46	6141.26	-12.851	-10.0853	0.00844831	-0.00995855	0.00227588	-3.49516e-05	0.000172183
Crane Area Historical DEM	CA215133R0294	2151	33	Right	294	1968-12-27	153.46	6141.26	-12.851	-10.0853	0.00844831	-0.00995855	0.00227588	-3.49516e-05	0.000172183
Crane Area Historical DEM	CA215133R0295	2151	33	Right	295	1968-12-27	153.46	6141.26	-12.851	-10.0853	0.00844831	-0.00995855	0.00227588	-3.49516e-05	0.000172183
Crane Area Historical DEM	CA215133R0296	2151	33	Right	296	1968-12-27	153.46	6141.26	-12.851	-10.0853	0.00844831	-0.00995855	0.00227588	-3.49516e-05	0.000172183
Crane Area Historical DEM	CA215133R0297	2151	33	Right	297	1968-12-27	153.46	6141.26	-12.851	-10.0853	0.00844831	-0.00995855	0.00227588	-3.49516e-05	0.000172183
Crane Area Historical DEM	CA215133R0298	2151	33	Right	298	1968-12-27	153.46	6141.26	-12.851	-10.0853	0.00844831	-0.00995855	0.00227588	-3.49516e-05	0.000172183
Crane Area Historical DEM	CA215133R0299	2151	33	Right	299	1968-12-27	153.46	6141.26	-12.851	-10.0853	0.00844831	-0.00995855	0.00227588	-3.49516e-05	0.000172183
Crane Area Historical DEM	CA215133R0300	2151	33	Right	300	1968-12-27	153.46	6141.26	-12.851	-10.0853	0.00844831	-0.00995855	0.00227588	-3.49516e-05	0.000172183
Crane Area Historical DEM	CA215133R0301	2151	33	Right	301	1968-12-27	153.46	6141.26	-12.851	-10.0853	0.00844831	-0.00995855	0.00227588	-3.49516e-05	0.000172183
Crane Area Historical DEM	CA215133R0302	2151	33	Right	302	1968-12-27	153.46	6141.26	-12.851	-10.0853	0.00844831	-0.00995855	0.00227588	-3.49516e-05	0.000172183
Crane Area Historical DEM	CA215231L0340	2152	31	Left	340	1968-12-27	154.4	6274.34	-11.4005	-183.398	0.0132757	-0.0258016	0.0166287	-0.00153387	-0.000829686
Crane Area Historical DEM	CA215231L0341	2152	31	Left	341	1968-12-27	154.4	6274.34	-11.4005	-183.398	0.0132757	-0.0258016	0.0166287	-0.00153387	-0.000829686
Crane Area Historical DEM	CA215231L0342	2152	31	Left	342	1968-12-27	154.4	6274.34	-11.4005	-183.398	0.0132757	-0.0258016	0.0166287	-0.00153387	-0.000829686
Crane Area Historical DEM	CA215231L0343	2152	31	Left	343	1968-12-27	154.4	6274.34	-11.4005	-183.398	0.0132757	-0.0258016	0.0166287	-0.00153387	-0.000829686
Crane Area Historical DEM	CA215231L0344	2152	31	Left	344	1968-12-27	154.4	6274.34	-11.4005	-183.398	0.0132757	-0.0258016	0.0166287	-0.00153387	-0.000829686
Crane Area Historical DEM	CA215231L0345	2152	31	Left	345	1968-12-27	154.4	6274.34	-11.4005	-183.398	0.0132757	-0.0258016	0.0166287	-0.00153387	-0.000829686
Crane Area Historical DEM	CA215231L0346	2152	31	Left	346	1968-12-27	154.4	6274.34	-11.4005	-183.398	0.0132757	-0.0258016	0.0166287	-0.00153387	-0.000829686
Crane Area Historical DEM	CA215231L0347	2152	31	Left	347	1968-12-27	154.4	6274.34	-11.4005	-183.398	0.0132757	-0.0258016	0.0166287	-0.00153387	-0.000829686
Crane Area Historical DEM	CA215231L0348	2152	31	Left	348	1968-12-27	154.4	6274.34	-11.4005	-183.398	0.0132757	-0.0258016	0.0166287	-0.00153387	-0.000829686
Crane Area Historical DEM	CA215231L0349	2152	31	Left	349	1968-12-27	154.4	6274.34	-11.4005	-183.398	0.0132757	-0.0258016	0.0166287	-0.00153387	-0.000829686
Crane Area Historical DEM	CA215231L0350	2152	31	Left	350	1968-12-27	154.4	6274.34	-11.4005	-183.398	0.0132757	-0.0258016	0.0166287	-0.00153387	-0.000829686
Crane Area Historical DEM	CA215231L0351	2152	31	Left	351	1968-12-27	154.4	6274.34	-11.4005	-183.398	0.0132757	-0.0258016	0.0166287	-0.00153387	-0.000829686
Crane Area Historical DEM	CA215231L0352	2152	31	Left	352	1968-12-27	154.4	6274.34	-11.4005	-183.398	0.0132757	-0.0258016	0.0166287	-0.00153387	-0.000829686
Crane Area Historical DEM	CA215231L0353	2152	31	Left	353	1968-12-27	154.4	6274.34	-11.4005	-183.398	0.0132757	-0.0258016	0.0166287	-0.00153387	-0.000829686
Crane Area Historical DEM	CA215231L0354	2152	31	Left	354	1968-12-27	154.4	6274.34	-11.4005	-183.398	0.0132757	-0.0258016	0.0166287	-0.00153387	-0.000829686
Crane Area Historical DEM	CA215331L0407	2153	31	Left	407	1968-12-27	154.4	6184.1	27.0507	-13.5163	0.00776969	-0.00999664	0.00242918	0.000209449	-0.000145427
Crane Area Historical DEM	CA215331L0408	2153	31	Left	408	1968-12-27	154.4	6184.1	27.0507	-13.5163	0.00776969	-0.00999664	0.00242918	0.000209449	-0.000145427
Crane Area Historical DEM	CA215331L0409	2153	31	Left	409	1968-12-27	154.4	6184.1	27.0507	-13.5163	0.00776969	-0.00999664	0.00242918	0.000209449	-0.000145427
Crane Area Historical DEM	CA215331L0410	2153	31	Left	410	1968-12-27	154.4	6184.1	27.0507	-13.5163	0.00776969	-0.00999664	0.00242918	0.000209449	-0.000145427
Crane Area Historical DEM	CA215331L0411	2153	31	Left	411	1968-12-27	154.4	6184.1	27.0507	-13.5163	0.00776969	-0.00999664	0.00242918	0.000209449	-0.000145427
Crane Area Historical DEM	CA215331L0412	2153	31	Left	412	1968-12-27	154.4	6184.1	27.0507	-13.5163	0.00776969	-0.00999664	0.00242918	0.000209449	-0.000145427
Crane Area Historical DEM	CA215331L0413	2153	31	Left	413	1968-12-27	154.4	6184.1	27.0507	-13.5163	0.00776969	-0.00999664	0.00242918	0.000209449	-0.000145427
Crane Area Historical DEM	CA215331L0414	2153	31	Left	414	1968-12-27	154.4	6184.1	27.0507	-13.5163	0.00776969	-0.00999664	0.00242918	0.000209449	-0.000145427
Crane Area Historical DEM	CA215331L0415	2153	31	Left	415	1968-12-27	154.4	6184.1	27.0507	-13.5163	0.00776969	-0.00999664	0.00242918	0.000209449	-0.000145427
Crane Area Historical DEM	CA215331L0416	2153	31	Left	416	1968-12-27	154.4	6184.1	27.0507	-13.5163	0.00776969	-0.00999664	0.00242918	0.000209449	-0.000145427
Crane Area Historical DEM	CA215331L0417	2153	31	Left	417	1968-12-27	154.4	6184.1	27.0507	-13.5163	0.00776969	-0.00999664	0.00242918	0.000209449	-0.000145427
Crane Area Historical DEM	CA215331L0418	2153	31	Left	418	1968-12-27	154.4	6184.1	27.0507	-13.5163	0.00776969	-0.00999664	0.00242918	0.000209449	-0.000145427
Crane Area Historical DEM	CA215331L0419	2153	31	Left	419	1968-12-27	154.4	6184.1	27.0507	-13.5163	0.00776969	-0.00999664	0.00242918	0.000209449	-0.000145427
Crane Area Historical DEM	CA215331L0420	2153	31	Left	420	1968-12-27	154.4	6184.1	27.0507	-13.5163	0.00776969	-0.00999664	0.00242918	0.000209449	-0.000145427
Crane Area Historical DEM	CA215331L0421	2153	31	Left	421	1968-12-27	154.4	6184.1	27.0507	-13.5163	0.00776969	-0.00999664	0.00242918	0.000209449	-0.000145427
Crane Area Historical DEM	CA215331L0422	2153	31	Left	422	1968-12-27	154.4	6184.1	27.0507	-13.5163	0.00776969	-0.00999664	0.00242918	0.000209449	-0.000145427
Crane Area Historical DEM	CA215331L0423	2153	31	Left	423	1968-12-27	154.4	6184.1	27.0507	-13.5163	0.00776969	-0.00999664	0.00242918	0.000209449	-0.000145427
Crane Area Historical DEM	CA215331L0424	2153	31	Left	424	1968-12-27	154.4	6184.1	27.0507	-13.5163	0.00776969	-0.00999664	0.00242918	0.000209449	-0.000145427
Crane Area Historical DEM	CA215331L0425	2153	31	Left	425	1968-12-27	154.4	6184.1	27.0507	-13.5163	0.00776969	-0.00999664	0.00242918	0.000209449	-0.000145427
Crane Area Historical DEM	CA215331L0426	2153	31	Left	426	1968-12-27	154.4	6184.1	27.0507	-13.5163	0.00776969	-0.00999664	0.00242918	0.000209449	-0.000145427
Crane Area Historical DEM	CA215331L0427	2153	31	Left	427	1968-12-27	154.4	6184.1	27.0507	-13.5163	0.00776969	-0.00999664	0.00242918	0.000209449	-0.000145427
Crane Area Historical DEM	CA215331L0428	2153	31	Left	428	1968-12-27	154.4	6184.1	27.0507	-13.5163	0.00776969	-0.00999664	0.00242918	0.000209449	-0.000145427
Crane Area Historical DEM	CA215331L0429	2153	31	Left	429	1968-12-27	154.4	6184.1	27.0507	-13.5163	0.00776969	-0.00999664	0.00242918	0.000209449	-0.000145427
Crane Area Historical DEM	CA215331L0430	2153	31	Left	430	1968-12-27	154.4	6184.1	27.0507	-13.5163	0.00776969	-0.00999664	0.00242918	0.000209449	-0.000145427
Crane Area Historical DEM	CA215331L0431	2153	31	Left	431	1968-12-27	154.4	6184.1	27.0507	-13.5163	0.00776969	-0.00999664	0.00242918	0.000209449	-0.000145427
Crane Area Historical DEM	CA215331L0432	2153	31	Left	432	1968-12-27	154.4	6184.1	27.0507	-13.5163	0.00776969	-0.00999664	0.00242918	0.000209449	-0.000145427
Crane Area Historical DEM	CA215331L0433	2153	31	Left	433	1968-12-27	154.4	6184.1	27.0507	-13.5163	0.00776969	-0.00999664	0.00242918	0.000209449	-0.000145427
Crane Area Historical DEM	CA215331L0434	2153	31	Left	434	1968-12-27	154.4	6184.1	27.0507	-13.5163	0.00776969	-0.00999664	0.00242918	0.000209449	-0.000145427
Crane Area Historical DEM	CA215331L0435	2153	31	Left	435	1968-12-27	154.4	6184.1	27.0507	-13.5163	0.00776969	-0.00999664	0.00242918	0.000209449	-0.000145427
Crane Area Historical DEM	CA215331L0436	2153	31	Left	436	1968-12-27	154.4	6184.1	27.0507	-13.5163	0.00776969	-0.00999664	0.00242918	0.000209449	-0.000145427
Crane Area Historical DEM	CA215332V0407	2153	32	Vertical	407	1968-12-27	154.25	6098.09	10.4629	46.6539	0.0074757	-0.0111272	0.00352716	-0.000357441	5.41271e-05
Crane Area Historical DEM	CA215332V0408	2153	32	Vertical	408	1968-12-27	154.25	6098.09	10.4629	46.6539	0.0074757	-0.0111272	0.00352716	-0.000357441	5.41271e-05
Crane Area Historical DEM	CA215332V0409	2153	32	Vertical	409	1968-12-27	154.25	6098.09	10.4629	46.6539	0.0074757	-0.0111272	0.00352716	-0.000357441	5.41271e-05
Crane Area Historical DEM	CA215332V0410	2153	32	Vertical	410	1968-12-27	154.25	6098.09	10.4629	46.6539	0.0074757	-0.0111272	0.00352716	-0.000357441	5.41271e-05
Crane Area Historical DEM	CA215332V0411	2153	32	Vertical	411	1968-12-27	154.25	6098.09	10.4629	46.6539	0.0074757	-0.0111272	0.00352716	-0.000357441	5.41271e-05
Crane Area Historical DEM	CA215332V0412	2153	32	Vertical	412	1968-12-27	154.25	6098.09	10.4629	46.6539	0.0074757	-0.0111272	0.00352716	-0.000357441	5.41271e-05
Crane Area Historical DEM	CA215332V0413	2153	32	Vertical	413	1968-12-27	154.25	6098.09	10.4629	46.6539	0.0074757	-0.0111272	0.00352716	-0.000357441	5.41271e-05
Crane Area Historical DEM	CA215332V0414	2153	32	Vertical	414	1968-12-27	154.25	6098.09	10.4629	46.6539	0.0074757	-0.0111272	0.00352716	-0.000357441	5.41271e-05
Crane Area Historical DEM	CA215332V0415	2153	32	Vertical	415	1968-12-27	154.25	6098.09	10.4629	46.6539	0.0074757	-0.0111272	0.00352716	-0.000357441	5.41271e-05
Crane Area Historical DEM	CA215332V0416	2153	32	Vertical	416	1968-12-27	154.25	6098.09	10.4629	46.6539	0.0074757	-0.0111272	0.00352716	-0.000357441	5.41271e-05
Crane Area Historical DEM	CA215332V0417	2153	32	Vertical	417	1968-12-27	154.25	6098.09	10.4629	46.6539	0.0074757	-0.0111272	0.00352716	-0.000357441	5.41271e-05
Crane Area Historical DEM	CA215332V0418	2153	32	Vertical	418	1968-12-27	154.25	6098.09	10.4629	46.6539	0.0074757	-0.0111272	0.00352716	-0.000357441	5.41271e-05
Crane Area Historical DEM	CA215332V0419	2153	32	Vertical	419	1968-12-27	154.25	6098.09	10.4629	46.6539	0.0074757	-0.0111272	0.00352716	-0.000357441	5.41271e-05
Crane Area Historical DEM	CA215332V0420	2153	32	Vertical	420	1968-12-27	154.25	6098.09	10.4629	46.6539	0.0074757	-0.0111272	0.00352716	-0.000357441	5.41271e-05
Crane Area Historical DEM	CA215332V0421	2153	32	Vertical	421	1968-12-27	154.25	6098.09	10.4629	46.6539	0.0074757	-0.0111272	0.00352716	-0.000357441	5.41271e-05
Crane Area Historical DEM	CA215332V0422	2153	32	Vertical	422	1968-12-27	154.25	6098.09	10.4629	46.6539	0.0074757	-0.0111272	0.00352716	-0.000357441	5.41271e-05
Crane Area Historical DEM	CA215332V0423	2153	32	Vertical	423	1968-12-27	154.25	6098.09	10.4629	46.6539	0.0074757	-0.0111272	0.00352716	-0.000357441	5.41271e-05
Crane Area Historical DEM	CA215332V0424	2153	32	Vertical	424	1968-12-27	154.25	6098.09	10.4629	46.6539	0.0074757	-0.0111272	0.00352716	-0.000357441	5.41271e-05
Crane Area Historical DEM	CA215332V0425	2153	32	Vertical	425	1968-12-27	154.25	6098.09	10.4629	46.6539	0.0074757	-0.0111272	0.00352716	-0.000357441	5.41271e-05
Crane Area Historical DEM	CA215332V0426	2153	32	Vertical	426	1968-12-27	154.25	6098.09	10.4629	46.6539	0.0074757	-0.0111272	0.00352716	-0.000357441	5.41271e-05
Crane Area Historical DEM	CA215332V0427	2153	32	Vertical	427	1968-12-27	154.25	6098.09	10.4629	46.6539	0.0074757	-0.0111272	0.00352716	-0.000357441	5.41271e-05
Crane Area Historical DEM	CA215332V0428	2153	32	Vertical	428	1968-12-27	154.25	6098.09	10.4629	46.6539	0.0074757	-0.0111272	0.00352716	-0.000357441	5.41271e-05
Crane Area Historical DEM	CA215332V0429	2153	32	Vertical	429	1968-12-27	154.25	6098.09	10.4629	46.6539	0.0074757	-0.0111272	0.00352716	-0.000357441	5.41271e-05
Crane Area Historical DEM	CA215332V0430	2153	32	Vertical	430	1968-12-27	154.25	6098.09	10.4629	46.6539	0.0074757	-0.0111272	0.00352716	-0.000357441	5.41271e-05
Crane Area Historical DEM	CA215332V0431	2153	32	Vertical	431	1968-12-27	154.25	6098.09	10.4629	46.6539	0.0074757	-0.0111272	0.00352716	-0.000357441	5.41271e-05
Crane Area Historical DEM	CA215332V0432	2153	32	Vertical	432	1968-12-27	154.25	6098.09	10.4629	46.6539	0.0074757	-0.0111272	0.00352716	-0.000357441	5.41271e-05
Crane Area Historical DEM	CA215332V0433	2153	32	Vertical	433	1968-12-27	154.25	6098.09	10.4629	46.6539	0.0074757	-0.0111272	0.00352716	-0.000357441	5.41271e-05
Crane Area Historical DEM	CA215332V0434	2153	32	Vertical	434	1968-12-27	154.25	6098.09	10.4629	46.6539	0.0074757	-0.0111272	0.00352716	-0.000357441	5.41271e-05
Crane Area Historical DEM	CA215332V0435	2153	32	Vertical	435	1968-12-27	154.25	6098.09	10.4629	46.6539	0.0074757	-0.0111272	0.00352716	-0.000357441	5.41271e-05
Crane Area Historical DEM	CA215332V0436	2153	32	Vertical	436	1968-12-27	154.25	6098.09	10.4629	46.6539	0.0074757	-0.0111272	0.00352716	-0.000357441	5.41271e-05
Crane Area Historical DEM	CA215333R0413	2153	33	Right	413	1968-12-27	153.46	6163.73	-4.29293	-56.8925	0.00972232	-0.0128306	0.00501261	0.000343579	-0.000229255
Crane Area Historical DEM	CA215333R0414	2153	33	Right	414	1968-12-27	153.46	6163.73	-4.29293	-56.8925	0.00972232	-0.0128306	0.00501261	0.000343579	-0.000229255
Crane Area Historical DEM	CA215333R0415	2153	33	Right	415	1968-12-27	153.46	6163.73	-4.29293	-56.8925	0.00972232	-0.0128306	0.00501261	0.000343579	-0.000229255
Crane Area Historical DEM	CA215333R0416	2153	33	Right	416	1968-12-27	153.46	6163.73	-4.29293	-56.8925	0.00972232	-0.0128306	0.00501261	0.000343579	-0.000229255
Crane Area Historical DEM	CA215333R0417	2153	33	Right	417	1968-12-27	153.46	6163.73	-4.29293	-56.8925	0.00972232	-0.0128306	0.00501261	0.000343579	-0.000229255
Crane Area Historical DEM	CA215333R0418	2153	33	Right	418	1968-12-27	153.46	6163.73	-4.29293	-56.8925	0.00972232	-0.0128306	0.00501261	0.000343579	-0.000229255
Crane Area Historical DEM	CA215333R0419	2153	33	Right	419	1968-12-27	153.46	6163.73	-4.29293	-56.8925	0.00972232	-0.0128306	0.00501261	0.000343579	-0.000229255
Crane Area Historical DEM	CA215333R0420	2153	33	Right	420	1968-12-27	153.46	6163.73	-4.29293	-56.8925	0.00972232	-0.0128306	0.00501261	0.000343579	-0.000229255
Crane Area Historical DEM	CA215333R0421	2153	33	Right	421	1968-12-27	153.46	6163.73	-4.29293	-56.8925	0.00972232	-0.0128306	0.00501261	0.000343579	-0.000229255
Crane Area Historical DEM	CA215333R0422	2153	33	Right	422	1968-12-27	153.46	6163.73	-4.29293	-56.8925	0.00972232	-0.0128306	0.00501261	0.000343579	-0.000229255
Crane Area Historical DEM	CA215333R0423	2153	33	Right	423	1968-12-27	153.46	6163.73	-4.29293	-56.8925	0.00972232	-0.0128306	0.00501261	0.000343579	-0.000229255
Crane Area Historical DEM	CA215333R0424	2153	33	Right	424	1968-12-27	153.46	6163.73	-4.29293	-56.8925	0.00972232	-0.0128306	0.00501261	0.000343579	-0.000229255
Crane Area Historical DEM	CA215333R0425	2153	33	Right	425	1968-12-27	153.46	6163.73	-4.29293	-56.8925	0.00972232	-0.0128306	0.00501261	0.000343579	-0.000229255
Crane Area Historical DEM	CA215333R0426	2153	33	Right	426	1968-12-27	153.46	6163.73	-4.29293	-56.8925	0.00972232	-0.0128306	0.00501261	0.000343579	-0.000229255
Crane Area Historical DEM	CA215333R0427	2153	33	Right	427	1968-12-27	153.46	6163.73	-4.29293	-56.8925	0.00972232	-0.0128306	0.00501261	0.000343579	-0.000229255
Crane Area Historical DEM	CA215333R0428	2153	33	Right	428	1968-12-27	153.46	6163.73	-4.29293	-56.8925	0.00972232	-0.0128306	0.00501261	0.000343579	-0.000229255
Crane Area Historical DEM	CA215333R0429	2153	33	Right	429	1968-12-27	153.46	6163.73	-4.29293	-56.8925	0.00972232	-0.0128306	0.00501261	0.000343579	-0.000229255
Crane Area Historical DEM	CA215333R0430	2153	33	Right	430	1968-12-27	153.46	6163.73	-4.29293	-56.8925	0.00972232	-0.0128306	0.00501261	0.000343579	-0.000229255
Crane Area Historical DEM	CA215333R0431	2153	33	Right	431	1968-12-27	153.46	6163.73	-4.29293	-56.8925	0.00972232	-0.0128306	0.00501261	0.000343579	-0.000229255
Crane Area Historical DEM	CA215333R0432	2153	33	Right	432	1968-12-27	153.46	6163.73	-4.29293	-56.8925	0.00972232	-0.0128306	0.00501261	0.000343579	-0.000229255
Crane Area Historical DEM	CA215333R0433	2153	33	Right	433	1968-12-27	153.46	6163.73	-4.29293	-56.8925	0.00972232	-0.0128306	0.00501261	0.000343579	-0.000229255
Crane Area Historical DEM	CA215333R0434	2153	33	Right	434	1968-12-27	153.46	6163.73	-4.29293	-56.8925	0.00972232	-0.0128306	0.00501261	0.000343579	-0.000229255
Crane Area Historical DEM	CA215333R0435	2153	33	Right	435	1968-12-27	153.46	6163.73	-4.29293	-56.8925	0.00972232	-0.0128306	0.00501261	0.000343579	-0.000229255
Crane Area Historical DEM	CA215333R0436	2153	33	Right	436	1968-12-27	153.46	6163.73	-4.29293	-56.8925	0.00972232	-0.0128306	0.00501261	0.000343579	-0.000229255
Crane Area Historical DEM	CA215333R0437	2153	33	Right	437	1968-12-27	153.46	6163.73	-4.29293	-56.8925	0.00972232	-0.0128306	0.00501261	0.000343579	-0.000229255
Crane Area Historical DEM	CA215333R0438	2153	33	Right	438	1968-12-27	153.46	6163.73	-4.29293	-56.8925	0.00972232	-0.0128306	0.00501261	0.000343579	-0.000229255
Crane Area Historical DEM	CA215731L0040	2157	31	Left	40	1968-12-27	154.4	6140.09	-1.40209	-21.8194	0.00779308	-0.0128392	0.0051413	0.000199064	-0.000124344
Crane Area Historical DEM	CA215731L0041	2157	32	Left	41	1968-12-27	154.4	6140.09	-1.40209	-21.8194	0.00779308	-0.0128392	0.0051413	0.000199064	-0.000124344
Crane Area Historical DEM	CA215731L0042	2157	33	Left	42	1968-12-27	154.4	6140.09	-1.40209	-21.8194	0.00779308	-0.0128392	0.0051413	0.000199064	-0.000124344
Crane Area Historical DEM	CA215731L0043	2157	34	Left	43	1968-12-27	154.4	6140.09	-1.40209	-21.8194	0.00779308	-0.0128392	0.0051413	0.000199064	-0.000124344
Crane Area Historical DEM	CA215731L0044	2157	35	Left	44	1968-12-27	154.4	6140.09	-1.40209	-21.8194	0.00779308	-0.0128392	0.0051413	0.000199064	-0.000124344
Crane Area Historical DEM	CA215731L0045	2157	36	Left	45	1968-12-27	154.4	6140.09	-1.40209	-21.8194	0.00779308	-0.0128392	0.0051413	0.000199064	-0.000124344
Crane Area Historical DEM	CA215731L0046	2157	37	Left	46	1968-12-27	154.4	6140.09	-1.40209	-21.8194	0.00779308	-0.0128392	0.0051413	0.000199064	-0.000124344
Crane Area Historical DEM	CA215731L0047	2157	38	Left	47	1968-12-27	154.4	6140.09	-1.40209	-21.8194	0.00779308	-0.0128392	0.0051413	0.000199064	-0.000124344
Crane Area Historical DEM	CA215731L0048	2157	39	Left	48	1968-12-27	154.4	6140.09	-1.40209	-21.8194	0.00779308	-0.0128392	0.0051413	0.000199064	-0.000124344
Crane Area Historical DEM	CA215731L0049	2157	40	Left	49	1968-12-27	154.4	6140.09	-1.40209	-21.8194	0.00779308	-0.0128392	0.0051413	0.000199064	-0.000124344
Crane Area Historical DEM	CA215731L0050	2157	41	Left	50	1968-12-27	154.4	6140.09	-1.40209	-21.8194	0.00779308	-0.0128392	0.0051413	0.000199064	-0.000124344
Crane Area Historical DEM	CA215731L0051	2157	42	Left	51	1968-12-27	154.4	6140.09	-1.40209	-21.8194	0.00779308	-0.0128392	0.0051413	0.000199064	-0.000124344
Crane Area Historical DEM	CA215731L0052	2157	43	Left	52	1968-12-27	154.4	6140.09	-1.40209	-21.8194	0.00779308	-0.0128392	0.0051413	0.000199064	-0.000124344
Crane Area Historical DEM	CA215731L0053	2157	44	Left	53	1968-12-27	154.4	6140.09	-1.40209	-21.8194	0.00779308	-0.0128392	0.0051413	0.000199064	-0.000124344
Crane Area Historical DEM	CA215731L0054	2157	45	Left	54	1968-12-27	154.4	6140.09	-1.40209	-21.8194	0.00779308	-0.0128392	0.0051413	0.000199064	-0.000124344
Crane Area Historical DEM	CA215731L0055	2157	46	Left	55	1968-12-27	154.4	6140.09	-1.40209	-21.8194	0.00779308	-0.0128392	0.0051413	0.000199064	-0.000124344
Crane Area Historical DEM	CA215731L0056	2157	47	Left	56	1968-12-27	154.4	6140.09	-1.40209	-21.8194	0.00779308	-0.0128392	0.0051413	0.000199064	-0.000124344
Crane Area Historical DEM	CA215731L0057	2157	48	Left	57	1968-12-27	154.4	6140.09	-1.40209	-21.8194	0.00779308	-0.0128392	0.0051413	0.000199064	-0.000124344
Crane Area Historical DEM	CA215731L0058	2157	49	Left	58	1968-12-27	154.4	6140.09	-1.40209	-21.8194	0.00779308	-0.0128392	0.0051413	0.000199064	-0.000124344
Crane Area Historical DEM	CA215732V0040	2157	32	Vertical	40	1968-12-27	154.25	6135.69	3.48768	-32.7814	0.00798168	-0.0131945	0.0049734	0.000124102	-9.93162e-05
Crane Area Historical DEM	CA215732V0041	2157	32	Vertical	41	1968-12-27	154.25	6135.69	3.48768	-32.7814	0.00798168	-0.0131945	0.0049734	0.000124102	-9.93162e-05
Crane Area Historical DEM	CA215732V0042	2157	32	Vertical	42	1968-12-27	154.25	6135.69	3.48768	-32.7814	0.00798168	-0.0131945	0.0049734	0.000124102	-9.93162e-05
Crane Area Historical DEM	CA215732V0043	2157	32	Vertical	43	1968-12-27	154.25	6135.69	3.48768	-32.7814	0.00798168	-0.0131945	0.0049734	0.000124102	-9.93162e-05
Crane Area Historical DEM	CA215732V0044	2157	32	Vertical	44	1968-12-27	154.25	6135.69	3.48768	-32.7814	0.00798168	-0.0131945	0.0049734	0.000124102	-9.93162e-05
Crane Area Historical DEM	CA215732V0045	2157	32	Vertical	45	1968-12-27	154.25	6135.69	3.48768	-32.7814	0.00798168	-0.0131945	0.0049734	0.000124102	-9.93162e-05
Crane Area Historical DEM	CA215732V0046	2157	32	Vertical	46	1968-12-27	154.25	6135.69	3.48768	-32.7814	0.00798168	-0.0131945	0.0049734	0.000124102	-9.93162e-05
Crane Area Historical DEM	CA215732V0047	2157	32	Vertical	47	1968-12-27	154.25	6135.69	3.48768	-32.7814	0.00798168	-0.0131945	0.0049734	0.000124102	-9.93162e-05
Crane Area Historical DEM	CA215732V0048	2157	32	Vertical	48	1968-12-27	154.25	6135.69	3.48768	-32.7814	0.00798168	-0.0131945	0.0049734	0.000124102	-9.93162e-05
Crane Area Historical DEM	CA215732V0049	2157	32	Vertical	49	1968-12-27	154.25	6135.69	3.48768	-32.7814	0.00798168	-0.0131945	0.0049734	0.000124102	-9.93162e-05
Crane Area Historical DEM	CA215732V0050	2157	32	Vertical	50	1968-12-27	154.25	6135.69	3.48768	-32.7814	0.00798168	-0.0131945	0.0049734	0.000124102	-9.93162e-05
Crane Area Historical DEM	CA215732V0051	2157	32	Vertical	51	1968-12-27	154.25	6135.69	3.48768	-32.7814	0.00798168	-0.0131945	0.0049734	0.000124102	-9.93162e-05
Crane Area Historical DEM	CA215732V0052	2157	32	Vertical	52	1968-12-27	154.25	6135.69	3.48768	-32.7814	0.00798168	-0.0131945	0.0049734	0.000124102	-9.93162e-05
Crane Area Historical DEM	CA215732V0053	2157	32	Vertical	53	1968-12-27	154.25	6135.69	3.48768	-32.7814	0.00798168	-0.0131945	0.0049734	0.000124102	-9.93162e-05
Crane Area Historical DEM	CA215732V0054	2157	32	Vertical	54	1968-12-27	154.25	6135.69	3.48768	-32.7814	0.00798168	-0.0131945	0.0049734	0.000124102	-9.93162e-05
Crane Area Historical DEM	CA215732V0055	2157	32	Vertical	55	1968-12-27	154.25	6135.69	3.48768	-32.7814	0.00798168	-0.0131945	0.0049734	0.000124102	-9.93162e-05
Crane Area Historical DEM	CA215732V0056	2157	32	Vertical	56	1968-12-27	154.25	6135.69	3.48768	-32.7814	0.00798168	-0.0131945	0.0049734	0.000124102	-9.93162e-05
Crane Area Historical DEM	CA215732V0057	2157	32	Vertical	57	1968-12-27	154.25	6135.69	3.48768	-32.7814	0.00798168	-0.0131945	0.0049734	0.000124102	-9.93162e-05
Crane Area Historical DEM	CA215732V0058	2157	32	Vertical	58	1968-12-27	154.25	6135.69	3.48768	-32.7814	0.00798168	-0.0131945	0.0049734	0.000124102	-9.93162e-05
Crane Area Historical DEM	CA215733R0040	2157	33	Right	40	1968-12-27	153.46	6110.62	-9.78444	-8.83394	0.0065524	-0.0114337	0.00436521	-0.000166316	-0.000154219
Crane Area Historical DEM	CA215733R0041	2157	33	Right	41	1968-12-27	153.46	6110.62	-9.78444	-8.83394	0.0065524	-0.0114337	0.00436521	-0.000166316	-0.000154219
Crane Area Historical DEM	CA215733R0042	2157	33	Right	42	1968-12-27	153.46	6110.62	-9.78444	-8.83394	0.0065524	-0.0114337	0.00436521	-0.000166316	-0.000154219
Crane Area Historical DEM	CA215733R0043	2157	33	Right	43	1968-12-27	153.46	6110.62	-9.78444	-8.83394	0.0065524	-0.0114337	0.00436521	-0.000166316	-0.000154219
Crane Area Historical DEM	CA215733R0044	2157	33	Right	44	1968-12-27	153.46	6110.62	-9.78444	-8.83394	0.0065524	-0.0114337	0.00436521	-0.000166316	-0.000154219
Crane Area Historical DEM	CA215733R0045	2157	33	Right	45	1968-12-27	153.46	6110.62	-9.78444	-8.83394	0.0065524	-0.0114337	0.00436521	-0.000166316	-0.000154219
Crane Area Historical DEM	CA215733R0046	2157	33	Right	46	1968-12-27	153.46	6110.62	-9.78444	-8.83394	0.0065524	-0.0114337	0.00436521	-0.000166316	-0.000154219
Crane Area Historical DEM	CA215733R0047	2157	33	Right	47	1968-12-27	153.46	6110.62	-9.78444	-8.83394	0.0065524	-0.0114337	0.00436521	-0.000166316	-0.000154219
Crane Area Historical DEM	CA215733R0048	2157	33	Right	48	1968-12-27	153.46	6110.62	-9.78444	-8.83394	0.0065524	-0.0114337	0.00436521	-0.000166316	-0.000154219
Crane Area Historical DEM	CA215733R0049	2157	33	Right	49	1968-12-27	153.46	6110.62	-9.78444	-8.83394	0.0065524	-0.0114337	0.00436521	-0.000166316	-0.000154219
Crane Area Historical DEM	CA215733R0050	2157	33	Right	50	1968-12-27	153.46	6110.62	-9.78444	-8.83394	0.0065524	-0.0114337	0.00436521	-0.000166316	-0.000154219
Crane Area Historical DEM	CA215733R0051	2157	33	Right	51	1968-12-27	153.46	6110.62	-9.78444	-8.83394	0.0065524	-0.0114337	0.00436521	-0.000166316	-0.000154219
Crane Area Historical DEM	CA215733R0052	2157	33	Right	52	1968-12-27	153.46	6110.62	-9.78444	-8.83394	0.0065524	-0.0114337	0.00436521	-0.000166316	-0.000154219
Crane Area Historical DEM	CA215733R0053	2157	33	Right	53	1968-12-27	153.46	6110.62	-9.78444	-8.83394	0.0065524	-0.0114337	0.00436521	-0.000166316	-0.000154219
Crane Area Historical DEM	CA215733R0054	2157	33	Right	54	1968-12-27	153.46	6110.62	-9.78444	-8.83394	0.0065524	-0.0114337	0.00436521	-0.000166316	-0.000154219
Crane Area Historical DEM	CA215733R0055	2157	33	Right	55	1968-12-27	153.46	6110.62	-9.78444	-8.83394	0.0065524	-0.0114337	0.00436521	-0.000166316	-0.000154219
Crane Area Historical DEM	CA215733R0056	2157	33	Right	56	1968-12-27	153.46	6110.62	-9.78444	-8.83394	0.0065524	-0.0114337	0.00436521	-0.000166316	-0.000154219
Crane Area Historical DEM	CA215733R0057	2157	33	Right	57	1968-12-27	153.46	6110.62	-9.78444	-8.83394	0.0065524	-0.0114337	0.00436521	-0.000166316	-0.000154219
Crane Area Historical DEM	CA215733R0058	2157	33	Right	58	1968-12-27	153.46	6110.62	-9.78444	-8.83394	0.0065524	-0.0114337	0.00436521	-0.000166316	-0.000154219
Flask Historical DEM	CA213731L0084	2137	31	Left	84	1968-12-23	154.39	6232.62	-0.39009	-96.0211	0.0086861	-0.0108057	0.00337278	-0.00115854	-0.000277799
Flask Historical DEM	CA213731L0085	2137	31	Left	85	1968-12-23	154.39	6232.62	-0.39009	-96.0211	0.0086861	-0.0108057	0.00337278	-0.00115854	-0.000277799
Flask Historical DEM	CA213731L0086	2137	31	Left	86	1968-12-23	154.39	6232.62	-0.39009	-96.0211	0.0086861	-0.0108057	0.00337278	-0.00115854	-0.000277799
Flask Historical DEM	CA213731L0087	2137	31	Left	87	1968-12-23	154.39	6232.62	-0.39009	-96.0211	0.0086861	-0.0108057	0.00337278	-0.00115854	-0.000277799
Flask Historical DEM	CA213731L0088	2137	31	Left	88	1968-12-23	154.39	6232.62	-0.39009	-96.0211	0.0086861	-0.0108057	0.00337278	-0.00115854	-0.000277799
Flask Historical DEM	CA213731L0089	2137	31	Left	89	1968-12-23	154.39	6232.62	-0.39009	-96.0211	0.0086861	-0.0108057	0.00337278	-0.00115854	-0.000277799
Flask Historical DEM	CA213731L0090	2137	31	Left	90	1968-12-23	154.39	6232.62	-0.39009	-96.0211	0.0086861	-0.0108057	0.00337278	-0.00115854	-0.000277799
Flask Historical DEM	CA213731L0091	2137	31	Left	91	1968-12-23	154.39	6232.62	-0.39009	-96.0211	0.0086861	-0.0108057	0.00337278	-0.00115854	-0.000277799
Flask Historical DEM	CA213731L0092	2137	31	Left	92	1968-12-23	154.39	6232.62	-0.39009	-96.0211	0.0086861	-0.0108057	0.00337278	-0.00115854	-0.000277799
Flask Historical DEM	CA213731L0093	2137	31	Left	93	1968-12-23	154.39	6232.62	-0.39009	-96.0211	0.0086861	-0.0108057	0.00337278	-0.00115854	-0.000277799
Flask Historical DEM	CA213731L0094	2137	31	Left	94	1968-12-23	154.39	6232.62	-0.39009	-96.0211	0.0086861	-0.0108057	0.00337278	-0.00115854	-0.000277799
Flask Historical DEM	CA213731L0095	2137	31	Left	95	1968-12-23	154.39	6232.62	-0.39009	-96.0211	0.0086861	-0.0108057	0.00337278	-0.00115854	-0.000277799
Flask Historical DEM	CA213731L0096	2137	31	Left	96	1968-12-23	154.39	6232.62	-0.39009	-96.0211	0.0086861	-0.0108057	0.00337278	-0.00115854	-0.000277799
Flask Historical DEM	CA213731L0097	2137	31	Left	97	1968-12-23	154.39	6232.62	-0.39009	-96.0211	0.0086861	-0.0108057	0.00337278	-0.00115854	-0.000277799
Flask Historical DEM	CA213731L0098	2137	31	Left	98	1968-12-23	154.39	6232.62	-0.39009	-96.0211	0.0086861	-0.0108057	0.00337278	-0.00115854	-0.000277799
Flask Historical DEM	CA213731L0099	2137	31	Left	99	1968-12-23	154.39	6232.62	-0.39009	-96.0211	0.0086861	-0.0108057	0.00337278	-0.00115854	-0.000277799
Flask Historical DEM	CA213731L0100	2137	31	Left	100	1968-12-23	154.39	6232.62	-0.39009	-96.0211	0.0086861	-0.0108057	0.00337278	-0.00115854	-0.000277799
Flask Historical DEM	CA213731L0101	2137	31	Left	101	1968-12-23	154.39	6232.62	-0.39009	-96.0211	0.0086861	-0.0108057	0.00337278	-0.00115854	-0.000277799
Flask Historical DEM	CA213731L0102	2137	31	Left	102	1968-12-23	154.39	6232.62	-0.39009	-96.0211	0.0086861	-0.0108057	0.00337278	-0.00115854	-0.000277799
Flask Historical DEM	CA213731L0103	2137	31	Left	103	1968-12-23	154.39	6232.62	-0.39009	-96.0211	0.0086861	-0.0108057	0.00337278	-0.00115854	-0.000277799
Flask Historical DEM	CA213731L0104	2137	31	Left	104	1968-12-23	154.39	6232.62	-0.39009	-96.0211	0.0086861	-0.0108057	0.00337278	-0.00115854	-0.000277799
Flask Historical DEM	CA213731L0105	2137	31	Left	105	1968-12-23	154.39	6232.62	-0.39009	-96.0211	0.0086861	-0.0108057	0.00337278	-0.00115854	-0.000277799
Flask Historical DEM	CA213731L0106	2137	31	Left	106	1968-12-23	154.39	6232.62	-0.39009	-96.0211	0.0086861	-0.0108057	0.00337278	-0.00115854	-0.000277799
Flask Historical DEM	CA213732V0084	2137	32	Vertical	84	1968-12-23	154.25	6178.95	9.66352	-20.4371	0.00683864	-0.0122157	0.00437291	-9.62016e-05	0.000178143
Flask Historical DEM	CA213732V0085	2137	32	Vertical	85	1968-12-23	154.25	6178.95	9.66352	-20.4371	0.00683864	-0.0122157	0.00437291	-9.62016e-05	0.000178143
Flask Historical DEM	CA213732V0086	2137	32	Vertical	86	1968-12-23	154.25	6178.95	9.66352	-20.4371	0.00683864	-0.0122157	0.00437291	-9.62016e-05	0.000178143
Flask Historical DEM	CA213732V0087	2137	32	Vertical	87	1968-12-23	154.25	6178.95	9.66352	-20.4371	0.00683864	-0.0122157	0.00437291	-9.62016e-05	0.000178143
Flask Historical DEM	CA213732V0088	2137	32	Vertical	88	1968-12-23	154.25	6178.95	9.66352	-20.4371	0.00683864	-0.0122157	0.00437291	-9.62016e-05	0.000178143
Flask Historical DEM	CA213732V0089	2137	32	Vertical	89	1968-12-23	154.25	6178.95	9.66352	-20.4371	0.00683864	-0.0122157	0.00437291	-9.62016e-05	0.000178143
Flask Historical DEM	CA213732V0090	2137	32	Vertical	90	1968-12-23	154.25	6178.95	9.66352	-20.4371	0.00683864	-0.0122157	0.00437291	-9.62016e-05	0.000178143
Flask Historical DEM	CA213732V0091	2137	32	Vertical	91	1968-12-23	154.25	6178.95	9.66352	-20.4371	0.00683864	-0.0122157	0.00437291	-9.62016e-05	0.000178143
Flask Historical DEM	CA213732V0092	2137	32	Vertical	92	1968-12-23	154.25	6178.95	9.66352	-20.4371	0.00683864	-0.0122157	0.00437291	-9.62016e-05	0.000178143
Flask Historical DEM	CA213732V0093	2137	32	Vertical	93	1968-12-23	154.25	6178.95	9.66352	-20.4371	0.00683864	-0.0122157	0.00437291	-9.62016e-05	0.000178143
Flask Historical DEM	CA213732V0094	2137	32	Vertical	94	1968-12-23	154.25	6178.95	9.66352	-20.4371	0.00683864	-0.0122157	0.00437291	-9.62016e-05	0.000178143
Flask Historical DEM	CA213732V0095	2137	32	Vertical	95	1968-12-23	154.25	6178.95	9.66352	-20.4371	0.00683864	-0.0122157	0.00437291	-9.62016e-05	0.000178143
Flask Historical DEM	CA213732V0096	2137	32	Vertical	96	1968-12-23	154.25	6178.95	9.66352	-20.4371	0.00683864	-0.0122157	0.00437291	-9.62016e-05	0.000178143
Flask Historical DEM	CA213732V0097	2137	32	Vertical	97	1968-12-23	154.25	6178.95	9.66352	-20.4371	0.00683864	-0.0122157	0.00437291	-9.62016e-05	0.000178143
Flask Historical DEM	CA213732V0098	2137	32	Vertical	98	1968-12-23	154.25	6178.95	9.66352	-20.4371	0.00683864	-0.0122157	0.00437291	-9.62016e-05	0.000178143
Flask Historical DEM	CA213732V0099	2137	32	Vertical	99	1968-12-23	154.25	6178.95	9.66352	-20.4371	0.00683864	-0.0122157	0.00437291	-9.62016e-05	0.000178143
Flask Historical DEM	CA213732V0100	2137	32	Vertical	100	1968-12-23	154.25	6178.95	9.66352	-20.4371	0.00683864	-0.0122157	0.00437291	-9.62016e-05	0.000178143
Flask Historical DEM	CA213732V0101	2137	32	Vertical	101	1968-12-23	154.25	6178.95	9.66352	-20.4371	0.00683864	-0.0122157	0.00437291	-9.62016e-05	0.000178143
Flask Historical DEM	CA213732V0102	2137	32	Vertical	102	1968-12-23	154.25	6178.95	9.66352	-20.4371	0.00683864	-0.0122157	0.00437291	-9.62016e-05	0.000178143
Flask Historical DEM	CA213732V0103	2137	32	Vertical	103	1968-12-23	154.25	6178.95	9.66352	-20.4371	0.00683864	-0.0122157	0.00437291	-9.62016e-05	0.000178143
Flask Historical DEM	CA213732V0104	2137	32	Vertical	104	1968-12-23	154.25	6178.95	9.66352	-20.4371	0.00683864	-0.0122157	0.00437291	-9.62016e-05	0.000178143
Flask Historical DEM	CA213732V0105	2137	32	Vertical	105	1968-12-23	154.25	6178.95	9.66352	-20.4371	0.00683864	-0.0122157	0.00437291	-9.62016e-05	0.000178143
Flask Historical DEM	CA213732V0106	2137	32	Vertical	106	1968-12-23	154.25	6178.95	9.66352	-20.4371	0.00683864	-0.0122157	0.00437291	-9.62016e-05	0.000178143
Flask Historical DEM	CA213733R0084	2137	33	Right	84	1968-12-23	153.46	6116.67	-62.998	47.761	0.0078766	-0.00883225	0.00214625	-0.00132555	-0.000500333
Flask Historical DEM	CA213733R0085	2137	33	Right	85	1968-12-23	153.46	6116.67	-62.998	47.761	0.0078766	-0.00883225	0.00214625	-0.00132555	-0.000500333
Flask Historical DEM	CA213733R0086	2137	33	Right	86	1968-12-23	153.46	6116.67	-62.998	47.761	0.0078766	-0.00883225	0.00214625	-0.00132555	-0.000500333
Flask Historical DEM	CA213733R0087	2137	33	Right	87	1968-12-23	153.46	6116.67	-62.998	47.761	0.0078766	-0.00883225	0.00214625	-0.00132555	-0.000500333
Flask Historical DEM	CA213733R0088	2137	33	Right	88	1968-12-23	153.46	6116.67	-62.998	47.761	0.0078766	-0.00883225	0.00214625	-0.00132555	-0.000500333
Flask Historical DEM	CA213733R0089	2137	33	Right	89	1968-12-23	153.46	6116.67	-62.998	47.761	0.0078766	-0.00883225	0.00214625	-0.00132555	-0.000500333
Flask Historical DEM	CA213733R0090	2137	33	Right	90	1968-12-23	153.46	6116.67	-62.998	47.761	0.0078766	-0.00883225	0.00214625	-0.00132555	-0.000500333
Flask Historical DEM	CA213733R0091	2137	33	Right	91	1968-12-23	153.46	6116.67	-62.998	47.761	0.0078766	-0.00883225	0.00214625	-0.00132555	-0.000500333
Flask Historical DEM	CA213733R0092	2137	33	Right	92	1968-12-23	153.46	6116.67	-62.998	47.761	0.0078766	-0.00883225	0.00214625	-0.00132555	-0.000500333
Flask Historical DEM	CA213733R0093	2137	33	Right	93	1968-12-23	153.46	6116.67	-62.998	47.761	0.0078766	-0.00883225	0.00214625	-0.00132555	-0.000500333
Flask Historical DEM	CA213733R0094	2137	33	Right	94	1968-12-23	153.46	6116.67	-62.998	47.761	0.0078766	-0.00883225	0.00214625	-0.00132555	-0.000500333
Flask Historical DEM	CA213733R0095	2137	33	Right	95	1968-12-23	153.46	6116.67	-62.998	47.761	0.0078766	-0.00883225	0.00214625	-0.00132555	-0.000500333
Flask Historical DEM	CA213733R0096	2137	33	Right	96	1968-12-23	153.46	6116.67	-62.998	47.761	0.0078766	-0.00883225	0.00214625	-0.00132555	-0.000500333
Flask Historical DEM	CA213733R0097	2137	33	Right	97	1968-12-23	153.46	6116.67	-62.998	47.761	0.0078766	-0.00883225	0.00214625	-0.00132555	-0.000500333
Flask Historical DEM	CA213733R0098	2137	33	Right	98	1968-12-23	153.46	6116.67	-62.998	47.761	0.0078766	-0.00883225	0.00214625	-0.00132555	-0.000500333
Flask Historical DEM	CA213733R0099	2137	33	Right	99	1968-12-23	153.46	6116.67	-62.998	47.761	0.0078766	-0.00883225	0.00214625	-0.00132555	-0.000500333
Flask Historical DEM	CA213733R0100	2137	33	Right	100	1968-12-23	153.46	6116.67	-62.998	47.761	0.0078766	-0.00883225	0.00214625	-0.00132555	-0.000500333
Flask Historical DEM	CA213733R0101	2137	33	Right	101	1968-12-23	153.46	6116.67	-62.998	47.761	0.0078766	-0.00883225	0.00214625	-0.00132555	-0.000500333
Flask Historical DEM	CA213733R0102	2137	33	Right	102	1968-12-23	153.46	6116.67	-62.998	47.761	0.0078766	-0.00883225	0.00214625	-0.00132555	-0.000500333
Flask Historical DEM	CA213733R0103	2137	33	Right	103	1968-12-23	153.46	6116.67	-62.998	47.761	0.0078766	-0.00883225	0.00214625	-0.00132555	-0.000500333
Flask Historical DEM	CA213733R0104	2137	33	Right	104	1968-12-23	153.46	6116.67	-62.998	47.761	0.0078766	-0.00883225	0.00214625	-0.00132555	-0.000500333
Flask Historical DEM	CA213733R0105	2137	33	Right	105	1968-12-23	153.46	6116.67	-62.998	47.761	0.0078766	-0.00883225	0.00214625	-0.00132555	-0.000500333
Flask Historical DEM	CA213733R0106	2137	33	Right	106	1968-12-23	153.46	6116.67	-62.998	47.761	0.0078766	-0.00883225	0.00214625	-0.00132555	-0.000500333
Flask Historical DEM	CA213832V0181	2138	32	Vertical	181	1968-12-23	154.25	6139.3	-20.3337	-20.641	0.00838439	-0.0102613	0.00250752	0.000384095	0.000111432
Flask Historical DEM	CA213832V0182	2138	32	Vertical	182	1968-12-23	154.25	6139.3	-20.3337	-20.641	0.00838439	-0.0102613	0.00250752	0.000384095	0.000111432
Flask Historical DEM	CA213832V0183	2138	32	Vertical	183	1968-12-23	154.25	6139.3	-20.3337	-20.641	0.00838439	-0.0102613	0.00250752	0.000384095	0.000111432
Flask Historical DEM	CA213832V0184	2138	32	Vertical	184	1968-12-23	154.25	6139.3	-20.3337	-20.641	0.00838439	-0.0102613	0.00250752	0.000384095	0.000111432
Flask Historical DEM	CA213832V0185	2138	32	Vertical	185	1968-12-23	154.25	6139.3	-20.3337	-20.641	0.00838439	-0.0102613	0.00250752	0.000384095	0.000111432
Flask Historical DEM	CA213832V0186	2138	32	Vertical	186	1968-12-23	154.25	6139.3	-20.3337	-20.641	0.00838439	-0.0102613	0.00250752	0.000384095	0.000111432
Flask Historical DEM	CA213832V0187	2138	32	Vertical	187	1968-12-23	154.25	6139.3	-20.3337	-20.641	0.00838439	-0.0102613	0.00250752	0.000384095	0.000111432
Flask Historical DEM	CA213832V0188	2138	32	Vertical	188	1968-12-23	154.25	6139.3	-20.3337	-20.641	0.00838439	-0.0102613	0.00250752	0.000384095	0.000111432
Flask Historical DEM	CA213832V0189	2138	32	Vertical	189	1968-12-23	154.25	6139.3	-20.3337	-20.641	0.00838439	-0.0102613	0.00250752	0.000384095	0.000111432
Flask Historical DEM	CA213832V0190	2138	32	Vertical	190	1968-12-23	154.25	6139.3	-20.3337	-20.641	0.00838439	-0.0102613	0.00250752	0.000384095	0.000111432
Flask Historical DEM	CA213832V0191	2138	32	Vertical	191	1968-12-23	154.25	6139.3	-20.3337	-20.641	0.00838439	-0.0102613	0.00250752	0.000384095	0.000111432
Flask Historical DEM	CA213832V0192	2138	32	Vertical	192	1968-12-23	154.25	6139.3	-20.3337	-20.641	0.00838439	-0.0102613	0.00250752	0.000384095	0.000111432
Flask Historical DEM	CA213832V0193	2138	32	Vertical	193	1968-12-23	154.25	6139.3	-20.3337	-20.641	0.00838439	-0.0102613	0.00250752	0.000384095	0.000111432
Flask Historical DEM	CA213833R0181	2138	33	Right	181	1968-12-23	153.46	6172.83	-39.0983	-54.7729	0.00841456	-0.0127333	0.00535444	0.000349637	-0.000472632
Flask Historical DEM	CA213833R0182	2138	33	Right	182	1968-12-23	153.46	6172.83	-39.0983	-54.7729	0.00841456	-0.0127333	0.00535444	0.000349637	-0.000472632
Flask Historical DEM	CA213833R0183	2138	33	Right	183	1968-12-23	153.46	6172.83	-39.0983	-54.7729	0.00841456	-0.0127333	0.00535444	0.000349637	-0.000472632
Flask Historical DEM	CA213833R0184	2138	33	Right	184	1968-12-23	153.46	6172.83	-39.0983	-54.7729	0.00841456	-0.0127333	0.00535444	0.000349637	-0.000472632
Flask Historical DEM	CA213833R0185	2138	33	Right	185	1968-12-23	153.46	6172.83	-39.0983	-54.7729	0.00841456	-0.0127333	0.00535444	0.000349637	-0.000472632
Flask Historical DEM	CA213833R0186	2138	33	Right	186	1968-12-23	153.46	6172.83	-39.0983	-54.7729	0.00841456	-0.0127333	0.00535444	0.000349637	-0.000472632
Flask Historical DEM	CA213833R0187	2138	33	Right	187	1968-12-23	153.46	6172.83	-39.0983	-54.7729	0.00841456	-0.0127333	0.00535444	0.000349637	-0.000472632
Flask Historical DEM	CA213833R0188	2138	33	Right	188	1968-12-23	153.46	6172.83	-39.0983	-54.7729	0.00841456	-0.0127333	0.00535444	0.000349637	-0.000472632
Flask Historical DEM	CA213833R0189	2138	33	Right	189	1968-12-23	153.46	6172.83	-39.0983	-54.7729	0.00841456	-0.0127333	0.00535444	0.000349637	-0.000472632
Flask Historical DEM	CA213833R0190	2138	33	Right	190	1968-12-23	153.46	6172.83	-39.0983	-54.7729	0.00841456	-0.0127333	0.00535444	0.000349637	-0.000472632
Flask Historical DEM	CA213833R0191	2138	33	Right	191	1968-12-23	153.46	6172.83	-39.0983	-54.7729	0.00841456	-0.0127333	0.00535444	0.000349637	-0.000472632
Flask Historical DEM	CA213833R0192	2138	33	Right	192	1968-12-23	153.46	6172.83	-39.0983	-54.7729	0.00841456	-0.0127333	0.00535444	0.000349637	-0.000472632
Flask Historical DEM	CA213833R0193	2138	33	Right	193	1968-12-23	153.46	6172.83	-39.0983	-54.7729	0.00841456	-0.0127333	0.00535444	0.000349637	-0.000472632
Flask Historical DEM	CA213931L0297	2139	31	Left	297	1968-12-23	154.39	6221.64	27.6014	-97.5148	0.00271602	0.00927374	-0.0175419	0.000717914	-0.000450864
Flask Historical DEM	CA213931L0298	2139	31	Left	298	1968-12-23	154.39	6221.64	27.6014	-97.5148	0.00271602	0.00927374	-0.0175419	0.000717914	-0.000450864
Flask Historical DEM	CA213931L0299	2139	31	Left	299	1968-12-23	154.39	6221.64	27.6014	-97.5148	0.00271602	0.00927374	-0.0175419	0.000717914	-0.000450864
Flask Historical DEM	CA213931L0300	2139	31	Left	300	1968-12-23	154.39	6221.64	27.6014	-97.5148	0.00271602	0.00927374	-0.0175419	0.000717914	-0.000450864
Flask Historical DEM	CA213931L0301	2139	31	Left	301	1968-12-23	154.39	6221.64	27.6014	-97.5148	0.00271602	0.00927374	-0.0175419	0.000717914	-0.000450864
Flask Historical DEM	CA213931L0302	2139	31	Left	302	1968-12-23	154.39	6221.64	27.6014	-97.5148	0.00271602	0.00927374	-0.0175419	0.000717914	-0.000450864
Flask Historical DEM	CA213931L0303	2139	31	Left	303	1968-12-23	154.39	6221.64	27.6014	-97.5148	0.00271602	0.00927374	-0.0175419	0.000717914	-0.000450864
Flask Historical DEM	CA213931L0304	2139	31	Left	304	1968-12-23	154.39	6221.64	27.6014	-97.5148	0.00271602	0.00927374	-0.0175419	0.000717914	-0.000450864
Flask Historical DEM	CA213931L0305	2139	31	Left	305	1968-12-23	154.39	6221.64	27.6014	-97.5148	0.00271602	0.00927374	-0.0175419	0.000717914	-0.000450864
Flask Historical DEM	CA213931L0306	2139	31	Left	306	1968-12-23	154.39	6221.64	27.6014	-97.5148	0.00271602	0.00927374	-0.0175419	0.000717914	-0.000450864
Flask Historical DEM	CA213931L0307	2139	31	Left	307	1968-12-23	154.39	6221.64	27.6014	-97.5148	0.00271602	0.00927374	-0.0175419	0.000717914	-0.000450864
Flask Historical DEM	CA213932V0297	2139	32	Vertical	297	1968-12-23	154.25	6227.29	6.21143	-27.0389	0.0183661	-0.0390846	0.0243059	-0.000904761	-0.000760199
Flask Historical DEM	CA213932V0298	2139	32	Vertical	298	1968-12-23	154.25	6227.29	6.21143	-27.0389	0.0183661	-0.0390846	0.0243059	-0.000904761	-0.000760199
Flask Historical DEM	CA213932V0299	2139	32	Vertical	299	1968-12-23	154.25	6227.29	6.21143	-27.0389	0.0183661	-0.0390846	0.0243059	-0.000904761	-0.000760199
Flask Historical DEM	CA213932V0300	2139	32	Vertical	300	1968-12-23	154.25	6227.29	6.21143	-27.0389	0.0183661	-0.0390846	0.0243059	-0.000904761	-0.000760199
Flask Historical DEM	CA213932V0301	2139	32	Vertical	301	1968-12-23	154.25	6227.29	6.21143	-27.0389	0.0183661	-0.0390846	0.0243059	-0.000904761	-0.000760199
Flask Historical DEM	CA213932V0302	2139	32	Vertical	302	1968-12-23	154.25	6227.29	6.21143	-27.0389	0.0183661	-0.0390846	0.0243059	-0.000904761	-0.000760199
Flask Historical DEM	CA213932V0303	2139	32	Vertical	303	1968-12-23	154.25	6227.29	6.21143	-27.0389	0.0183661	-0.0390846	0.0243059	-0.000904761	-0.000760199
Flask Historical DEM	CA213932V0304	2139	32	Vertical	304	1968-12-23	154.25	6227.29	6.21143	-27.0389	0.0183661	-0.0390846	0.0243059	-0.000904761	-0.000760199
Flask Historical DEM	CA213932V0305	2139	32	Vertical	305	1968-12-23	154.25	6227.29	6.21143	-27.0389	0.0183661	-0.0390846	0.0243059	-0.000904761	-0.000760199
Flask Historical DEM	CA213932V0306	2139	32	Vertical	306	1968-12-23	154.25	6227.29	6.21143	-27.0389	0.0183661	-0.0390846	0.0243059	-0.000904761	-0.000760199
Flask Historical DEM	CA213932V0307	2139	32	Vertical	307	1968-12-23	154.25	6227.29	6.21143	-27.0389	0.0183661	-0.0390846	0.0243059	-0.000904761	-0.000760199
Flask Historical DEM	CA214733R0051	2147	33	Right	51	1968-12-21	153.46	6431.08	286.169	-424.622	0.0122788	-0.0121794	0.00331889	0.0158794	0.00137579
Flask Historical DEM	CA214733R0052	2147	33	Right	52	1968-12-21	153.46	6431.08	286.169	-424.622	0.0122788	-0.0121794	0.00331889	0.0158794	0.00137579
Flask Historical DEM	CA214733R0053	2147	33	Right	53	1968-12-21	153.46	6431.08	286.169	-424.622	0.0122788	-0.0121794	0.00331889	0.0158794	0.00137579
Flask Historical DEM	CA214733R0054	2147	33	Right	54	1968-12-21	153.46	6431.08	286.169	-424.622	0.0122788	-0.0121794	0.00331889	0.0158794	0.00137579
Flask Historical DEM	CA214733R0055	2147	33	Right	55	1968-12-21	153.46	6431.08	286.169	-424.622	0.0122788	-0.0121794	0.00331889	0.0158794	0.00137579
Flask Historical DEM	CA214733R0056	2147	33	Right	56	1968-12-21	153.46	6431.08	286.169	-424.622	0.0122788	-0.0121794	0.00331889	0.0158794	0.00137579
Flask Historical DEM	CA214733R0057	2147	33	Right	57	1968-12-21	153.46	6431.08	286.169	-424.622	0.0122788	-0.0121794	0.00331889	0.0158794	0.00137579
Flask Historical DEM	CA214733R0058	2147	33	Right	58	1968-12-21	153.46	6431.08	286.169	-424.622	0.0122788	-0.0121794	0.00331889	0.0158794	0.00137579
Flask Historical DEM	CA214733R0059	2147	33	Right	59	1968-12-21	153.46	6431.08	286.169	-424.622	0.0122788	-0.0121794	0.00331889	0.0158794	0.00137579
Flask Historical DEM	CA214733R0060	2147	33	Right	60	1968-12-21	153.46	6431.08	286.169	-424.622	0.0122788	-0.0121794	0.00331889	0.0158794	0.00137579
Flask Historical DEM	CA214733R0061	2147	33	Right	61	1968-12-21	153.46	6431.08	286.169	-424.622	0.0122788	-0.0121794	0.00331889	0.0158794	0.00137579
Flask Historical DEM	CA214733R0062	2147	33	Right	62	1968-12-21	153.46	6431.08	286.169	-424.622	0.0122788	-0.0121794	0.00331889	0.0158794	0.00137579
Flask Historical DEM	CA214831L0063	2148	31	Left	63	1968-12-21	154.4	6181.54	49.4378	0.26732	0.00845293	-0.0122979	0.00474542	0.000960408	0.000154126
Flask Historical DEM	CA214831L0064	2148	31	Left	64	1968-12-21	154.4	6181.54	49.4378	0.26732	0.00845293	-0.0122979	0.00474542	0.000960408	0.000154126
Flask Historical DEM	CA214831L0065	2148	31	Left	65	1968-12-21	154.4	6181.54	49.4378	0.26732	0.00845293	-0.0122979	0.00474542	0.000960408	0.000154126
Flask Historical DEM	CA214831L0066	2148	31	Left	66	1968-12-21	154.4	6181.54	49.4378	0.26732	0.00845293	-0.0122979	0.00474542	0.000960408	0.000154126
Flask Historical DEM	CA214831L0067	2148	31	Left	67	1968-12-21	154.4	6181.54	49.4378	0.26732	0.00845293	-0.0122979	0.00474542	0.000960408	0.000154126
Flask Historical DEM	CA214831L0068	2148	31	Left	68	1968-12-21	154.4	6181.54	49.4378	0.26732	0.00845293	-0.0122979	0.00474542	0.000960408	0.000154126
Flask Historical DEM	CA214831L0069	2148	31	Left	69	1968-12-21	154.4	6181.54	49.4378	0.26732	0.00845293	-0.0122979	0.00474542	0.000960408	0.000154126
Flask Historical DEM	CA214831L0070	2148	31	Left	70	1968-12-21	154.4	6181.54	49.4378	0.26732	0.00845293	-0.0122979	0.00474542	0.000960408	0.000154126
Flask Historical DEM	CA214831L0071	2148	31	Left	71	1968-12-21	154.4	6181.54	49.4378	0.26732	0.00845293	-0.0122979	0.00474542	0.000960408	0.000154126
Flask Historical DEM	CA214831L0072	2148	31	Left	72	1968-12-21	154.4	6181.54	49.4378	0.26732	0.00845293	-0.0122979	0.00474542	0.000960408	0.000154126
Flask Historical DEM	CA214831L0073	2148	31	Left	73	1968-12-21	154.4	6181.54	49.4378	0.26732	0.00845293	-0.0122979	0.00474542	0.000960408	0.000154126
Flask Historical DEM	CA214832V0063	2148	32	Vertical	63	1968-12-21	154.25	6117.62	-3.17566	49.2892	0.00789138	-0.0128587	0.00477158	-0.000520241	-0.000257852
Flask Historical DEM	CA214832V0064	2148	32	Vertical	64	1968-12-21	154.25	6117.62	-3.17566	49.2892	0.00789138	-0.0128587	0.00477158	-0.000520241	-0.000257852
Flask Historical DEM	CA214832V0065	2148	32	Vertical	65	1968-12-21	154.25	6117.62	-3.17566	49.2892	0.00789138	-0.0128587	0.00477158	-0.000520241	-0.000257852
Flask Historical DEM	CA214832V0066	2148	32	Vertical	66	1968-12-21	154.25	6117.62	-3.17566	49.2892	0.00789138	-0.0128587	0.00477158	-0.000520241	-0.000257852
Flask Historical DEM	CA214832V0067	2148	32	Vertical	67	1968-12-21	154.25	6117.62	-3.17566	49.2892	0.00789138	-0.0128587	0.00477158	-0.000520241	-0.000257852
Flask Historical DEM	CA214832V0068	2148	32	Vertical	68	1968-12-21	154.25	6117.62	-3.17566	49.2892	0.00789138	-0.0128587	0.00477158	-0.000520241	-0.000257852
Flask Historical DEM	CA214832V0069	2148	32	Vertical	69	1968-12-21	154.25	6117.62	-3.17566	49.2892	0.00789138	-0.0128587	0.00477158	-0.000520241	-0.000257852
Flask Historical DEM	CA214832V0070	2148	32	Vertical	70	1968-12-21	154.25	6117.62	-3.17566	49.2892	0.00789138	-0.0128587	0.00477158	-0.000520241	-0.000257852
Flask Historical DEM	CA214832V0071	2148	32	Vertical	71	1968-12-21	154.25	6117.62	-3.17566	49.2892	0.00789138	-0.0128587	0.00477158	-0.000520241	-0.000257852
Flask Historical DEM	CA214832V0072	2148	32	Vertical	72	1968-12-21	154.25	6117.62	-3.17566	49.2892	0.00789138	-0.0128587	0.00477158	-0.000520241	-0.000257852
Flask Historical DEM	CA214832V0073	2148	32	Vertical	73	1968-12-21	154.25	6117.62	-3.17566	49.2892	0.00789138	-0.0128587	0.00477158	-0.000520241	-0.000257852
Flask Historical DEM	CA214833R0063	2148	33	Right	63	1968-12-21	153.46	6184.98	6.22927	-86.6496	0.00761006	-0.00745148	0.000771149	0.000554034	-0.0001438
Flask Historical DEM	CA214833R0064	2148	33	Right	64	1968-12-21	153.46	6184.98	6.22927	-86.6496	0.00761006	-0.00745148	0.000771149	0.000554034	-0.0001438
Flask Historical DEM	CA214833R0065	2148	33	Right	65	1968-12-21	153.46	6184.98	6.22927	-86.6496	0.00761006	-0.00745148	0.000771149	0.000554034	-0.0001438
Flask Historical DEM	CA214833R0066	2148	33	Right	66	1968-12-21	153.46	6184.98	6.22927	-86.6496	0.00761006	-0.00745148	0.000771149	0.000554034	-0.0001438
Flask Historical DEM	CA214833R0067	2148	33	Right	67	1968-12-21	153.46	6184.98	6.22927	-86.6496	0.00761006	-0.00745148	0.000771149	0.000554034	-0.0001438
Flask Historical DEM	CA214833R0068	2148	33	Right	68	1968-12-21	153.46	6184.98	6.22927	-86.6496	0.00761006	-0.00745148	0.000771149	0.000554034	-0.0001438
Flask Historical DEM	CA214833R0069	2148	33	Right	69	1968-12-21	153.46	6184.98	6.22927	-86.6496	0.00761006	-0.00745148	0.000771149	0.000554034	-0.0001438
Flask Historical DEM	CA214833R0070	2148	33	Right	70	1968-12-21	153.46	6184.98	6.22927	-86.6496	0.00761006	-0.00745148	0.000771149	0.000554034	-0.0001438
Flask Historical DEM	CA214833R0071	2148	33	Right	71	1968-12-21	153.46	6184.98	6.22927	-86.6496	0.00761006	-0.00745148	0.000771149	0.000554034	-0.0001438
Flask Historical DEM	CA214833R0072	2148	33	Right	72	1968-12-21	153.46	6184.98	6.22927	-86.6496	0.00761006	-0.00745148	0.000771149	0.000554034	-0.0001438
Flask Historical DEM	CA214833R0073	2148	33	Right	73	1968-12-21	153.46	6184.98	6.22927	-86.6496	0.00761006	-0.00745148	0.000771149	0.000554034	-0.0001438
Flask Historical DEM	CA214931L0158	2149	31	Left	158	1968-12-27	154.4	6215.99	18.5135	-58.5226	0.00653871	-0.00743608	0.0014728	-0.00015354	-0.000145418
Flask Historical DEM	CA214931L0159	2149	31	Left	159	1968-12-27	154.4	6215.99	18.5135	-58.5226	0.00653871	-0.00743608	0.0014728	-0.00015354	-0.000145418
Flask Historical DEM	CA214931L0160	2149	31	Left	160	1968-12-27	154.4	6215.99	18.5135	-58.5226	0.00653871	-0.00743608	0.0014728	-0.00015354	-0.000145418
Flask Historical DEM	CA214931L0161	2149	31	Left	161	1968-12-27	154.4	6215.99	18.5135	-58.5226	0.00653871	-0.00743608	0.0014728	-0.00015354	-0.000145418
Flask Historical DEM	CA214931L0162	2149	31	Left	162	1968-12-27	154.4	6215.99	18.5135	-58.5226	0.00653871	-0.00743608	0.0014728	-0.00015354	-0.000145418
Flask Historical DEM	CA214931L0163	2149	31	Left	163	1968-12-27	154.4	6215.99	18.5135	-58.5226	0.00653871	-0.00743608	0.0014728	-0.00015354	-0.000145418
Flask Historical DEM	CA214931L0164	2149	31	Left	164	1968-12-27	154.4	6215.99	18.5135	-58.5226	0.00653871	-0.00743608	0.0014728	-0.00015354	-0.000145418
Flask Historical DEM	CA214931L0165	2149	31	Left	165	1968-12-27	154.4	6215.99	18.5135	-58.5226	0.00653871	-0.00743608	0.0014728	-0.00015354	-0.000145418
Flask Historical DEM	CA214931L0166	2149	31	Left	166	1968-12-27	154.4	6215.99	18.5135	-58.5226	0.00653871	-0.00743608	0.0014728	-0.00015354	-0.000145418
Flask Historical DEM	CA214931L0167	2149	31	Left	167	1968-12-27	154.4	6215.99	18.5135	-58.5226	0.00653871	-0.00743608	0.0014728	-0.00015354	-0.000145418
Flask Historical DEM	CA214931L0168	2149	31	Left	168	1968-12-27	154.4	6215.99	18.5135	-58.5226	0.00653871	-0.00743608	0.0014728	-0.00015354	-0.000145418
Flask Historical DEM	CA214931L0169	2149	31	Left	169	1968-12-27	154.4	6215.99	18.5135	-58.5226	0.00653871	-0.00743608	0.0014728	-0.00015354	-0.000145418
Flask Historical DEM	CA214931L0170	2149	31	Left	170	1968-12-27	154.4	6215.99	18.5135	-58.5226	0.00653871	-0.00743608	0.0014728	-0.00015354	-0.000145418
Flask Historical DEM	CA214931L0171	2149	31	Left	171	1968-12-27	154.4	6215.99	18.5135	-58.5226	0.00653871	-0.00743608	0.0014728	-0.00015354	-0.000145418
Flask Historical DEM	CA214931L0172	2149	31	Left	172	1968-12-27	154.4	6215.99	18.5135	-58.5226	0.00653871	-0.00743608	0.0014728	-0.00015354	-0.000145418
Flask Historical DEM	CA214932V0159	2149	32	Vertical	158	1968-12-27	154.25	6092.16	23.915	-3.95486	0.00565962	-0.00787275	0.00130237	-5.59759e-05	-0.000137027
Flask Historical DEM	CA214932V0160	2149	32	Vertical	159	1968-12-27	154.25	6092.16	23.915	-3.95486	0.00565962	-0.00787275	0.00130237	-5.59759e-05	-0.000137027
Flask Historical DEM	CA214932V0161	2149	32	Vertical	160	1968-12-27	154.25	6092.16	23.915	-3.95486	0.00565962	-0.00787275	0.00130237	-5.59759e-05	-0.000137027
Flask Historical DEM	CA214932V0162	2149	32	Vertical	161	1968-12-27	154.25	6092.16	23.915	-3.95486	0.00565962	-0.00787275	0.00130237	-5.59759e-05	-0.000137027
Flask Historical DEM	CA214932V0163	2149	32	Vertical	162	1968-12-27	154.25	6092.16	23.915	-3.95486	0.00565962	-0.00787275	0.00130237	-5.59759e-05	-0.000137027
Flask Historical DEM	CA214932V0164	2149	32	Vertical	163	1968-12-27	154.25	6092.16	23.915	-3.95486	0.00565962	-0.00787275	0.00130237	-5.59759e-05	-0.000137027
Flask Historical DEM	CA214932V0165	2149	32	Vertical	164	1968-12-27	154.25	6092.16	23.915	-3.95486	0.00565962	-0.00787275	0.00130237	-5.59759e-05	-0.000137027
Flask Historical DEM	CA214932V0166	2149	32	Vertical	165	1968-12-27	154.25	6092.16	23.915	-3.95486	0.00565962	-0.00787275	0.00130237	-5.59759e-05	-0.000137027
Flask Historical DEM	CA214932V0167	2149	32	Vertical	166	1968-12-27	154.25	6092.16	23.915	-3.95486	0.00565962	-0.00787275	0.00130237	-5.59759e-05	-0.000137027
Flask Historical DEM	CA214932V0168	2149	32	Vertical	167	1968-12-27	154.25	6092.16	23.915	-3.95486	0.00565962	-0.00787275	0.00130237	-5.59759e-05	-0.000137027
Flask Historical DEM	CA214932V0169	2149	32	Vertical	168	1968-12-27	154.25	6092.16	23.915	-3.95486	0.00565962	-0.00787275	0.00130237	-5.59759e-05	-0.000137027
Flask Historical DEM	CA214932V0170	2149	32	Vertical	169	1968-12-27	154.25	6092.16	23.915	-3.95486	0.00565962	-0.00787275	0.00130237	-5.59759e-05	-0.000137027
Flask Historical DEM	CA214932V0171	2149	32	Vertical	170	1968-12-27	154.25	6092.16	23.915	-3.95486	0.00565962	-0.00787275	0.00130237	-5.59759e-05	-0.000137027
Flask Historical DEM	CA214932V0172	2149	32	Vertical	171	1968-12-27	154.25	6092.16	23.915	-3.95486	0.00565962	-0.00787275	0.00130237	-5.59759e-05	-0.000137027
Flask Historical DEM	CA214932V0173	2149	32	Vertical	172	1968-12-27	154.25	6092.16	23.915	-3.95486	0.00565962	-0.00787275	0.00130237	-5.59759e-05	-0.000137027
Flask Historical DEM	CA214933R0158	2149	33	Right	158	1968-12-27	153.46	6132.86	4.48705	0.71847	0.00779659	-0.00990644	0.00319821	0.000596431	0.000212392
Flask Historical DEM	CA214933R0159	2149	33	Right	159	1968-12-27	153.46	6132.86	4.48705	0.71847	0.00779659	-0.00990644	0.00319821	0.000596431	0.000212392
Flask Historical DEM	CA214933R0160	2149	33	Right	160	1968-12-27	153.46	6132.86	4.48705	0.71847	0.00779659	-0.00990644	0.00319821	0.000596431	0.000212392
Flask Historical DEM	CA214933R0161	2149	33	Right	161	1968-12-27	153.46	6132.86	4.48705	0.71847	0.00779659	-0.00990644	0.00319821	0.000596431	0.000212392
Flask Historical DEM	CA214933R0162	2149	33	Right	162	1968-12-27	153.46	6132.86	4.48705	0.71847	0.00779659	-0.00990644	0.00319821	0.000596431	0.000212392
Flask Historical DEM	CA214933R0163	2149	33	Right	163	1968-12-27	153.46	6132.86	4.48705	0.71847	0.00779659	-0.00990644	0.00319821	0.000596431	0.000212392
Flask Historical DEM	CA214933R0164	2149	33	Right	164	1968-12-27	153.46	6132.86	4.48705	0.71847	0.00779659	-0.00990644	0.00319821	0.000596431	0.000212392
Flask Historical DEM	CA214933R0165	2149	33	Right	165	1968-12-27	153.46	6132.86	4.48705	0.71847	0.00779659	-0.00990644	0.00319821	0.000596431	0.000212392
Flask Historical DEM	CA214933R0166	2149	33	Right	166	1968-12-27	153.46	6132.86	4.48705	0.71847	0.00779659	-0.00990644	0.00319821	0.000596431	0.000212392
Flask Historical DEM	CA214933R0167	2149	33	Right	167	1968-12-27	153.46	6132.86	4.48705	0.71847	0.00779659	-0.00990644	0.00319821	0.000596431	0.000212392
Flask Historical DEM	CA214933R0168	2149	33	Right	168	1968-12-27	153.46	6132.86	4.48705	0.71847	0.00779659	-0.00990644	0.00319821	0.000596431	0.000212392
Flask Historical DEM	CA214933R0169	2149	33	Right	169	1968-12-27	153.46	6132.86	4.48705	0.71847	0.00779659	-0.00990644	0.00319821	0.000596431	0.000212392
Flask Historical DEM	CA214933R0170	2149	33	Right	170	1968-12-27	153.46	6132.86	4.48705	0.71847	0.00779659	-0.00990644	0.00319821	0.000596431	0.000212392
Flask Historical DEM	CA214933R0171	2149	33	Right	171	1968-12-27	153.46	6132.86	4.48705	0.71847	0.00779659	-0.00990644	0.00319821	0.000596431	0.000212392
Flask Historical DEM	CA214933R0172	2149	33	Right	172	1968-12-27	153.46	6132.86	4.48705	0.71847	0.00779659	-0.00990644	0.00319821	0.000596431	0.000212392
Flask Historical DEM	CA215031L0240	2150	31	Left	240	1968-12-27	154.4	6163.41	49.6287	34.3132	0.00774265	-0.0117089	0.00442682	0.000923416	0.000237833
Flask Historical DEM	CA215031L0241	2150	31	Left	241	1968-12-27	154.4	6163.41	49.6287	34.3132	0.00774265	-0.0117089	0.00442682	0.000923416	0.000237833
Flask Historical DEM	CA215031L0242	2150	31	Left	242	1968-12-27	154.4	6163.41	49.6287	34.3132	0.00774265	-0.0117089	0.00442682	0.000923416	0.000237833
Flask Historical DEM	CA215031L0243	2150	31	Left	243	1968-12-27	154.4	6163.41	49.6287	34.3132	0.00774265	-0.0117089	0.00442682	0.000923416	0.000237833
Flask Historical DEM	CA215031L0244	2150	31	Left	244	1968-12-27	154.4	6163.41	49.6287	34.3132	0.00774265	-0.0117089	0.00442682	0.000923416	0.000237833
Flask Historical DEM	CA215031L0245	2150	31	Left	245	1968-12-27	154.4	6163.41	49.6287	34.3132	0.00774265	-0.0117089	0.00442682	0.000923416	0.000237833
Flask Historical DEM	CA215031L0246	2150	31	Left	246	1968-12-27	154.4	6163.41	49.6287	34.3132	0.00774265	-0.0117089	0.00442682	0.000923416	0.000237833
Flask Historical DEM	CA215031L0247	2150	31	Left	247	1968-12-27	154.4	6163.41	49.6287	34.3132	0.00774265	-0.0117089	0.00442682	0.000923416	0.000237833
Flask Historical DEM	CA215031L0248	2150	31	Left	248	1968-12-27	154.4	6163.41	49.6287	34.3132	0.00774265	-0.0117089	0.00442682	0.000923416	0.000237833
Flask Historical DEM	CA215031L0249	2150	31	Left	249	1968-12-27	154.4	6163.41	49.6287	34.3132	0.00774265	-0.0117089	0.00442682	0.000923416	0.000237833
Flask Historical DEM	CA215031L0250	2150	31	Left	250	1968-12-27	154.4	6163.41	49.6287	34.3132	0.00774265	-0.0117089	0.00442682	0.000923416	0.000237833
Flask Historical DEM	CA215031L0251	2150	31	Left	251	1968-12-27	154.4	6163.41	49.6287	34.3132	0.00774265	-0.0117089	0.00442682	0.000923416	0.000237833
Flask Historical DEM	CA215031L0252	2150	31	Left	252	1968-12-27	154.4	6163.41	49.6287	34.3132	0.00774265	-0.0117089	0.00442682	0.000923416	0.000237833
Flask Historical DEM	CA215031L0253	2150	31	Left	253	1968-12-27	154.4	6163.41	49.6287	34.3132	0.00774265	-0.0117089	0.00442682	0.000923416	0.000237833
Flask Historical DEM	CA215032V0240	2150	32	Vertical	240	1968-12-27	154.25	6124.18	-5.05921	57.5824	0.00690614	-0.0113869	0.00399804	-0.000574693	-0.00013543
Flask Historical DEM	CA215032V0241	2150	32	Vertical	241	1968-12-27	154.25	6124.18	-5.05921	57.5824	0.00690614	-0.0113869	0.00399804	-0.000574693	-0.00013543
Flask Historical DEM	CA215032V0242	2150	32	Vertical	242	1968-12-27	154.25	6124.18	-5.05921	57.5824	0.00690614	-0.0113869	0.00399804	-0.000574693	-0.00013543
Flask Historical DEM	CA215032V0243	2150	32	Vertical	243	1968-12-27	154.25	6124.18	-5.05921	57.5824	0.00690614	-0.0113869	0.00399804	-0.000574693	-0.00013543
Flask Historical DEM	CA215032V0244	2150	32	Vertical	244	1968-12-27	154.25	6124.18	-5.05921	57.5824	0.00690614	-0.0113869	0.00399804	-0.000574693	-0.00013543
Flask Historical DEM	CA215032V0245	2150	32	Vertical	245	1968-12-27	154.25	6124.18	-5.05921	57.5824	0.00690614	-0.0113869	0.00399804	-0.000574693	-0.00013543
Flask Historical DEM	CA215032V0246	2150	32	Vertical	246	1968-12-27	154.25	6124.18	-5.05921	57.5824	0.00690614	-0.0113869	0.00399804	-0.000574693	-0.00013543
Flask Historical DEM	CA215032V0247	2150	32	Vertical	247	1968-12-27	154.25	6124.18	-5.05921	57.5824	0.00690614	-0.0113869	0.00399804	-0.000574693	-0.00013543
Flask Historical DEM	CA215032V0248	2150	32	Vertical	248	1968-12-27	154.25	6124.18	-5.05921	57.5824	0.00690614	-0.0113869	0.00399804	-0.000574693	-0.00013543
Flask Historical DEM	CA215032V0249	2150	32	Vertical	249	1968-12-27	154.25	6124.18	-5.05921	57.5824	0.00690614	-0.0113869	0.00399804	-0.000574693	-0.00013543
Flask Historical DEM	CA215032V0250	2150	32	Vertical	250	1968-12-27	154.25	6124.18	-5.05921	57.5824	0.00690614	-0.0113869	0.00399804	-0.000574693	-0.00013543
Flask Historical DEM	CA215032V0251	2150	32	Vertical	251	1968-12-27	154.25	6124.18	-5.05921	57.5824	0.00690614	-0.0113869	0.00399804	-0.000574693	-0.00013543
Flask Historical DEM	CA215032V0252	2150	32	Vertical	252	1968-12-27	154.25	6124.18	-5.05921	57.5824	0.00690614	-0.0113869	0.00399804	-0.000574693	-0.00013543
Flask Historical DEM	CA215032V0253	2150	32	Vertical	253	1968-12-27	154.25	6124.18	-5.05921	57.5824	0.00690614	-0.0113869	0.00399804	-0.000574693	-0.00013543
Flask Historical DEM	CA215033R0242	2150	33	Right	242	1968-12-27	153.46	6190.04	-1.47389	-98.501	0.00735019	-0.00765759	0.00143473	0.000176936	-0.000175183
Flask Historical DEM	CA215033R0243	2150	33	Right	243	1968-12-27	153.46	6190.04	-1.47389	-98.501	0.00735019	-0.00765759	0.00143473	0.000176936	-0.000175183
Flask Historical DEM	CA215033R0244	2150	33	Right	244	1968-12-27	153.46	6190.04	-1.47389	-98.501	0.00735019	-0.00765759	0.00143473	0.000176936	-0.000175183
Flask Historical DEM	CA215033R0245	2150	33	Right	245	1968-12-27	153.46	6190.04	-1.47389	-98.501	0.00735019	-0.00765759	0.00143473	0.000176936	-0.000175183
Flask Historical DEM	CA215033R0246	2150	33	Right	246	1968-12-27	153.46	6190.04	-1.47389	-98.501	0.00735019	-0.00765759	0.00143473	0.000176936	-0.000175183
Flask Historical DEM	CA215033R0247	2150	33	Right	247	1968-12-27	153.46	6190.04	-1.47389	-98.501	0.00735019	-0.00765759	0.00143473	0.000176936	-0.000175183
Flask Historical DEM	CA215033R0248	2150	33	Right	248	1968-12-27	153.46	6190.04	-1.47389	-98.501	0.00735019	-0.00765759	0.00143473	0.000176936	-0.000175183
Flask Historical DEM	CA215033R0249	2150	33	Right	249	1968-12-27	153.46	6190.04	-1.47389	-98.501	0.00735019	-0.00765759	0.00143473	0.000176936	-0.000175183
Flask Historical DEM	CA215033R0250	2150	33	Right	250	1968-12-27	153.46	6190.04	-1.47389	-98.501	0.00735019	-0.00765759	0.00143473	0.000176936	-0.000175183
Flask Historical DEM	CA215033R0251	2150	33	Right	251	1968-12-27	153.46	6190.04	-1.47389	-98.501	0.00735019	-0.00765759	0.00143473	0.000176936	-0.000175183
Flask Historical DEM	CA215033R0252	2150	33	Right	252	1968-12-27	153.46	6190.04	-1.47389	-98.501	0.00735019	-0.00765759	0.00143473	0.000176936	-0.000175183
Flask Historical DEM	CA215033R0253	2150	33	Right	253	1968-12-27	153.46	6190.04	-1.47389	-98.501	0.00735019	-0.00765759	0.00143473	0.000176936	-0.000175183
Flask Historical DEM	CA215331L0431	2153	31	Left	431	1968-12-27	154.4	6197.63	10.4695	-39.6864	0.00851345	-0.00965009	0.00222335	-0.000154151	-0.000313417
Flask Historical DEM	CA215331L0432	2153	31	Left	432	1968-12-27	154.4	6197.63	10.4695	-39.6864	0.00851345	-0.00965009	0.00222335	-0.000154151	-0.000313417
Flask Historical DEM	CA215331L0433	2153	31	Left	433	1968-12-27	154.4	6197.63	10.4695	-39.6864	0.00851345	-0.00965009	0.00222335	-0.000154151	-0.000313417
Flask Historical DEM	CA215331L0434	2153	31	Left	434	1968-12-27	154.4	6197.63	10.4695	-39.6864	0.00851345	-0.00965009	0.00222335	-0.000154151	-0.000313417
Flask Historical DEM	CA215331L0435	2153	31	Left	435	1968-12-27	154.4	6197.63	10.4695	-39.6864	0.00851345	-0.00965009	0.00222335	-0.000154151	-0.000313417
Flask Historical DEM	CA215331L0436	2153	31	Left	436	1968-12-27	154.4	6197.63	10.4695	-39.6864	0.00851345	-0.00965009	0.00222335	-0.000154151	-0.000313417
Flask Historical DEM	CA215331L0437	2153	31	Left	437	1968-12-27	154.4	6197.63	10.4695	-39.6864	0.00851345	-0.00965009	0.00222335	-0.000154151	-0.000313417
Flask Historical DEM	CA215331L0438	2153	31	Left	438	1968-12-27	154.4	6197.63	10.4695	-39.6864	0.00851345	-0.00965009	0.00222335	-0.000154151	-0.000313417
Flask Historical DEM	CA215331L0439	2153	31	Left	439	1968-12-27	154.4	6197.63	10.4695	-39.6864	0.00851345	-0.00965009	0.00222335	-0.000154151	-0.000313417
Flask Historical DEM	CA215331L0440	2153	31	Left	440	1968-12-27	154.4	6197.63	10.4695	-39.6864	0.00851345	-0.00965009	0.00222335	-0.000154151	-0.000313417
Flask Historical DEM	CA215331L0441	2153	31	Left	441	1968-12-27	154.4	6197.63	10.4695	-39.6864	0.00851345	-0.00965009	0.00222335	-0.000154151	-0.000313417
Flask Historical DEM	CA215331L0442	2153	31	Left	442	1968-12-27	154.4	6197.63	10.4695	-39.6864	0.00851345	-0.00965009	0.00222335	-0.000154151	-0.000313417
Flask Historical DEM	CA215331L0443	2153	31	Left	443	1968-12-27	154.4	6197.63	10.4695	-39.6864	0.00851345	-0.00965009	0.00222335	-0.000154151	-0.000313417
Flask Historical DEM	CA215331L0444	2153	31	Left	444	1968-12-27	154.4	6197.63	10.4695	-39.6864	0.00851345	-0.00965009	0.00222335	-0.000154151	-0.000313417
Flask Historical DEM	CA215331L0445	2153	31	Left	445	1968-12-27	154.4	6197.63	10.4695	-39.6864	0.00851345	-0.00965009	0.00222335	-0.000154151	-0.000313417
Flask Historical DEM	CA215331L0446	2153	31	Left	446	1968-12-27	154.4	6197.63	10.4695	-39.6864	0.00851345	-0.00965009	0.00222335	-0.000154151	-0.000313417
Flask Historical DEM	CA215331L0447	2153	31	Left	447	1968-12-27	154.4	6197.63	10.4695	-39.6864	0.00851345	-0.00965009	0.00222335	-0.000154151	-0.000313417
Flask Historical DEM	CA215331L0448	2153	31	Left	448	1968-12-27	154.4	6197.63	10.4695	-39.6864	0.00851345	-0.00965009	0.00222335	-0.000154151	-0.000313417
Flask Historical DEM	CA215331L0449	2153	31	Left	449	1968-12-27	154.4	6197.63	10.4695	-39.6864	0.00851345	-0.00965009	0.00222335	-0.000154151	-0.000313417
Flask Historical DEM	CA215331L0450	2153	31	Left	450	1968-12-27	154.4	6197.63	10.4695	-39.6864	0.00851345	-0.00965009	0.00222335	-0.000154151	-0.000313417
Flask Historical DEM	CA215331L0451	2153	31	Left	451	1968-12-27	154.4	6197.63	10.4695	-39.6864	0.00851345	-0.00965009	0.00222335	-0.000154151	-0.000313417
Flask Historical DEM	CA215331L0452	2153	31	Left	452	1968-12-27	154.4	6197.63	10.4695	-39.6864	0.00851345	-0.00965009	0.00222335	-0.000154151	-0.000313417
Flask Historical DEM	CA215331L0453	2153	31	Left	453	1968-12-27	154.4	6197.63	10.4695	-39.6864	0.00851345	-0.00965009	0.00222335	-0.000154151	-0.000313417
Flask Historical DEM	CA215331L0454	2153	31	Left	454	1968-12-27	154.4	6197.63	10.4695	-39.6864	0.00851345	-0.00965009	0.00222335	-0.000154151	-0.000313417
Flask Historical DEM	CA215331L0455	2153	31	Left	455	1968-12-27	154.4	6197.63	10.4695	-39.6864	0.00851345	-0.00965009	0.00222335	-0.000154151	-0.000313417
Flask Historical DEM	CA215332V0431	2153	32	Vertical	431	1968-12-27	154.25	6091.25	-8.44622	4.50362	0.0100385	-0.015606	0.00611245	-2.22151e-05	-0.000124194
Flask Historical DEM	CA215332V0432	2153	32	Vertical	432	1968-12-27	154.25	6091.25	-8.44622	4.50362	0.0100385	-0.015606	0.00611245	-2.22151e-05	-0.000124194
Flask Historical DEM	CA215332V0433	2153	32	Vertical	433	1968-12-27	154.25	6091.25	-8.44622	4.50362	0.0100385	-0.015606	0.00611245	-2.22151e-05	-0.000124194
Flask Historical DEM	CA215332V0434	2153	32	Vertical	434	1968-12-27	154.25	6091.25	-8.44622	4.50362	0.0100385	-0.015606	0.00611245	-2.22151e-05	-0.000124194
Flask Historical DEM	CA215332V0435	2153	32	Vertical	435	1968-12-27	154.25	6091.25	-8.44622	4.50362	0.0100385	-0.015606	0.00611245	-2.22151e-05	-0.000124194
Flask Historical DEM	CA215332V0436	2153	32	Vertical	436	1968-12-27	154.25	6091.25	-8.44622	4.50362	0.0100385	-0.015606	0.00611245	-2.22151e-05	-0.000124194
Flask Historical DEM	CA215332V0437	2153	32	Vertical	437	1968-12-27	154.25	6091.25	-8.44622	4.50362	0.0100385	-0.015606	0.00611245	-2.22151e-05	-0.000124194
Flask Historical DEM	CA215332V0438	2153	32	Vertical	438	1968-12-27	154.25	6091.25	-8.44622	4.50362	0.0100385	-0.015606	0.00611245	-2.22151e-05	-0.000124194
Flask Historical DEM	CA215332V0439	2153	32	Vertical	439	1968-12-27	154.25	6091.25	-8.44622	4.50362	0.0100385	-0.015606	0.00611245	-2.22151e-05	-0.000124194
Flask Historical DEM	CA215332V0440	2153	32	Vertical	440	1968-12-27	154.25	6091.25	-8.44622	4.50362	0.0100385	-0.015606	0.00611245	-2.22151e-05	-0.000124194
Flask Historical DEM	CA215332V0441	2153	32	Vertical	441	1968-12-27	154.25	6091.25	-8.44622	4.50362	0.0100385	-0.015606	0.00611245	-2.22151e-05	-0.000124194
Flask Historical DEM	CA215332V0442	2153	32	Vertical	442	1968-12-27	154.25	6091.25	-8.44622	4.50362	0.0100385	-0.015606	0.00611245	-2.22151e-05	-0.000124194
Flask Historical DEM	CA215332V0443	2153	32	Vertical	443	1968-12-27	154.25	6091.25	-8.44622	4.50362	0.0100385	-0.015606	0.00611245	-2.22151e-05	-0.000124194
Flask Historical DEM	CA215332V0444	2153	32	Vertical	444	1968-12-27	154.25	6091.25	-8.44622	4.50362	0.0100385	-0.015606	0.00611245	-2.22151e-05	-0.000124194
Flask Historical DEM	CA215332V0445	2153	32	Vertical	445	1968-12-27	154.25	6091.25	-8.44622	4.50362	0.0100385	-0.015606	0.00611245	-2.22151e-05	-0.000124194
Flask Historical DEM	CA215332V0446	2153	32	Vertical	446	1968-12-27	154.25	6091.25	-8.44622	4.50362	0.0100385	-0.015606	0.00611245	-2.22151e-05	-0.000124194
Flask Historical DEM	CA215332V0447	2153	32	Vertical	447	1968-12-27	154.25	6091.25	-8.44622	4.50362	0.0100385	-0.015606	0.00611245	-2.22151e-05	-0.000124194
Flask Historical DEM	CA215332V0448	2153	32	Vertical	448	1968-12-27	154.25	6091.25	-8.44622	4.50362	0.0100385	-0.015606	0.00611245	-2.22151e-05	-0.000124194
Flask Historical DEM	CA215332V0449	2153	32	Vertical	449	1968-12-27	154.25	6091.25	-8.44622	4.50362	0.0100385	-0.015606	0.00611245	-2.22151e-05	-0.000124194
Flask Historical DEM	CA215332V0450	2153	32	Vertical	450	1968-12-27	154.25	6091.25	-8.44622	4.50362	0.0100385	-0.015606	0.00611245	-2.22151e-05	-0.000124194
Flask Historical DEM	CA215332V0451	2153	32	Vertical	451	1968-12-27	154.25	6091.25	-8.44622	4.50362	0.0100385	-0.015606	0.00611245	-2.22151e-05	-0.000124194
Flask Historical DEM	CA215332V0452	2153	32	Vertical	452	1968-12-27	154.25	6091.25	-8.44622	4.50362	0.0100385	-0.015606	0.00611245	-2.22151e-05	-0.000124194
Flask Historical DEM	CA215332V0453	2153	32	Vertical	453	1968-12-27	154.25	6091.25	-8.44622	4.50362	0.0100385	-0.015606	0.00611245	-2.22151e-05	-0.000124194
Flask Historical DEM	CA215332V0454	2153	32	Vertical	454	1968-12-27	154.25	6091.25	-8.44622	4.50362	0.0100385	-0.015606	0.00611245	-2.22151e-05	-0.000124194
Flask Historical DEM	CA215332V0455	2153	32	Vertical	455	1968-12-27	154.25	6091.25	-8.44622	4.50362	0.0100385	-0.015606	0.00611245	-2.22151e-05	-0.000124194
Flask Historical DEM	CA215333R0431	2153	33	Right	431	1968-12-27	153.46	6143.79	-25.5383	-5.22836	0.00880468	-0.00878065	0.00119136	-0.000258601	-5.03279e-05
Flask Historical DEM	CA215333R0432	2153	33	Right	432	1968-12-27	153.46	6143.79	-25.5383	-5.22836	0.00880468	-0.00878065	0.00119136	-0.000258601	-5.03279e-05
Flask Historical DEM	CA215333R0433	2153	33	Right	433	1968-12-27	153.46	6143.79	-25.5383	-5.22836	0.00880468	-0.00878065	0.00119136	-0.000258601	-5.03279e-05
Flask Historical DEM	CA215333R0434	2153	33	Right	434	1968-12-27	153.46	6143.79	-25.5383	-5.22836	0.00880468	-0.00878065	0.00119136	-0.000258601	-5.03279e-05
Flask Historical DEM	CA215333R0435	2153	33	Right	435	1968-12-27	153.46	6143.79	-25.5383	-5.22836	0.00880468	-0.00878065	0.00119136	-0.000258601	-5.03279e-05
Flask Historical DEM	CA215333R0436	2153	33	Right	436	1968-12-27	153.46	6143.79	-25.5383	-5.22836	0.00880468	-0.00878065	0.00119136	-0.000258601	-5.03279e-05
Flask Historical DEM	CA215333R0437	2153	33	Right	437	1968-12-27	153.46	6143.79	-25.5383	-5.22836	0.00880468	-0.00878065	0.00119136	-0.000258601	-5.03279e-05
Flask Historical DEM	CA215333R0438	2153	33	Right	438	1968-12-27	153.46	6143.79	-25.5383	-5.22836	0.00880468	-0.00878065	0.00119136	-0.000258601	-5.03279e-05
Flask Historical DEM	CA215333R0439	2153	33	Right	439	1968-12-27	153.46	6143.79	-25.5383	-5.22836	0.00880468	-0.00878065	0.00119136	-0.000258601	-5.03279e-05
Flask Historical DEM	CA215333R0440	2153	33	Right	440	1968-12-27	153.46	6143.79	-25.5383	-5.22836	0.00880468	-0.00878065	0.00119136	-0.000258601	-5.03279e-05
Flask Historical DEM	CA215333R0441	2153	33	Right	441	1968-12-27	153.46	6143.79	-25.5383	-5.22836	0.00880468	-0.00878065	0.00119136	-0.000258601	-5.03279e-05
Flask Historical DEM	CA215333R0442	2153	33	Right	442	1968-12-27	153.46	6143.79	-25.5383	-5.22836	0.00880468	-0.00878065	0.00119136	-0.000258601	-5.03279e-05
Flask Historical DEM	CA215333R0443	2153	33	Right	443	1968-12-27	153.46	6143.79	-25.5383	-5.22836	0.00880468	-0.00878065	0.00119136	-0.000258601	-5.03279e-05
Flask Historical DEM	CA215333R0444	2153	33	Right	444	1968-12-27	153.46	6143.79	-25.5383	-5.22836	0.00880468	-0.00878065	0.00119136	-0.000258601	-5.03279e-05
Flask Historical DEM	CA215333R0445	2153	33	Right	445	1968-12-27	153.46	6143.79	-25.5383	-5.22836	0.00880468	-0.00878065	0.00119136	-0.000258601	-5.03279e-05
Flask Historical DEM	CA215333R0446	2153	33	Right	446	1968-12-27	153.46	6143.79	-25.5383	-5.22836	0.00880468	-0.00878065	0.00119136	-0.000258601	-5.03279e-05
Flask Historical DEM	CA215333R0447	2153	33	Right	447	1968-12-27	153.46	6143.79	-25.5383	-5.22836	0.00880468	-0.00878065	0.00119136	-0.000258601	-5.03279e-05
Flask Historical DEM	CA215333R0448	2153	33	Right	448	1968-12-27	153.46	6143.79	-25.5383	-5.22836	0.00880468	-0.00878065	0.00119136	-0.000258601	-5.03279e-05
Flask Historical DEM	CA215333R0449	2153	33	Right	449	1968-12-27	153.46	6143.79	-25.5383	-5.22836	0.00880468	-0.00878065	0.00119136	-0.000258601	-5.03279e-05
Flask Historical DEM	CA215333R0450	2153	33	Right	450	1968-12-27	153.46	6143.79	-25.5383	-5.22836	0.00880468	-0.00878065	0.00119136	-0.000258601	-5.03279e-05
Flask Historical DEM	CA215333R0451	2153	33	Right	451	1968-12-27	153.46	6143.79	-25.5383	-5.22836	0.00880468	-0.00878065	0.00119136	-0.000258601	-5.03279e-05
Flask Historical DEM	CA215333R0452	2153	33	Right	452	1968-12-27	153.46	6143.79	-25.5383	-5.22836	0.00880468	-0.00878065	0.00119136	-0.000258601	-5.03279e-05
Flask Historical DEM	CA215333R0453	2153	33	Right	453	1968-12-27	153.46	6143.79	-25.5383	-5.22836	0.00880468	-0.00878065	0.00119136	-0.000258601	-5.03279e-05
Flask Historical DEM	CA215333R0454	2153	33	Right	454	1968-12-27	153.46	6143.79	-25.5383	-5.22836	0.00880468	-0.00878065	0.00119136	-0.000258601	-5.03279e-05
Flask Historical DEM	CA215333R0455	2153	33	Right	455	1968-12-27	153.46	6143.79	-25.5383	-5.22836	0.00880468	-0.00878065	0.00119136	-0.000258601	-5.03279e-05
Flask Historical DEM	CA215731L0022	2157	31	Left	22	1968-12-27	154.4	6113.06	26.9115	13.2287	0.00758272	-0.0129044	0.0048001	0.0012488	-6.15067e-05
Flask Historical DEM	CA215731L0023	2157	31	Left	23	1968-12-27	154.4	6113.06	26.9115	13.2287	0.00758272	-0.0129044	0.0048001	0.0012488	-6.15067e-05
Flask Historical DEM	CA215731L0024	2157	31	Left	24	1968-12-27	154.4	6113.06	26.9115	13.2287	0.00758272	-0.0129044	0.0048001	0.0012488	-6.15067e-05
Flask Historical DEM	CA215731L0025	2157	31	Left	25	1968-12-27	154.4	6113.06	26.9115	13.2287	0.00758272	-0.0129044	0.0048001	0.0012488	-6.15067e-05
Flask Historical DEM	CA215731L0026	2157	31	Left	26	1968-12-27	154.4	6113.06	26.9115	13.2287	0.00758272	-0.0129044	0.0048001	0.0012488	-6.15067e-05
Flask Historical DEM	CA215731L0027	2157	31	Left	27	1968-12-27	154.4	6113.06	26.9115	13.2287	0.00758272	-0.0129044	0.0048001	0.0012488	-6.15067e-05
Flask Historical DEM	CA215731L0028	2157	31	Left	28	1968-12-27	154.4	6113.06	26.9115	13.2287	0.00758272	-0.0129044	0.0048001	0.0012488	-6.15067e-05
Flask Historical DEM	CA215731L0029	2157	31	Left	29	1968-12-27	154.4	6113.06	26.9115	13.2287	0.00758272	-0.0129044	0.0048001	0.0012488	-6.15067e-05
Flask Historical DEM	CA215731L0030	2157	31	Left	30	1968-12-27	154.4	6113.06	26.9115	13.2287	0.00758272	-0.0129044	0.0048001	0.0012488	-6.15067e-05
Flask Historical DEM	CA215731L0031	2157	31	Left	31	1968-12-27	154.4	6113.06	26.9115	13.2287	0.00758272	-0.0129044	0.0048001	0.0012488	-6.15067e-05
Flask Historical DEM	CA215731L0032	2157	31	Left	32	1968-12-27	154.4	6113.06	26.9115	13.2287	0.00758272	-0.0129044	0.0048001	0.0012488	-6.15067e-05
Flask Historical DEM	CA215731L0033	2157	31	Left	33	1968-12-27	154.4	6113.06	26.9115	13.2287	0.00758272	-0.0129044	0.0048001	0.0012488	-6.15067e-05
Flask Historical DEM	CA215731L0034	2157	31	Left	34	1968-12-27	154.4	6113.06	26.9115	13.2287	0.00758272	-0.0129044	0.0048001	0.0012488	-6.15067e-05
Flask Historical DEM	CA215731L0035	2157	31	Left	35	1968-12-27	154.4	6113.06	26.9115	13.2287	0.00758272	-0.0129044	0.0048001	0.0012488	-6.15067e-05
Flask Historical DEM	CA215731L0036	2157	31	Left	36	1968-12-27	154.4	6113.06	26.9115	13.2287	0.00758272	-0.0129044	0.0048001	0.0012488	-6.15067e-05
Flask Historical DEM	CA215731L0037	2157	31	Left	37	1968-12-27	154.4	6113.06	26.9115	13.2287	0.00758272	-0.0129044	0.0048001	0.0012488	-6.15067e-05
Flask Historical DEM	CA215731L0038	2157	31	Left	38	1968-12-27	154.4	6113.06	26.9115	13.2287	0.00758272	-0.0129044	0.0048001	0.0012488	-6.15067e-05
Flask Historical DEM	CA215731L0039	2157	31	Left	39	1968-12-27	154.4	6113.06	26.9115	13.2287	0.00758272	-0.0129044	0.0048001	0.0012488	-6.15067e-05
Flask Historical DEM	CA215732V0022	2157	32	Vertical	22	1968-12-27	154.25	6126.09	-11.1408	10.3688	0.00664278	-0.0105533	0.00311532	-0.00018598	0.00012599
Flask Historical DEM	CA215732V0023	2157	32	Vertical	23	1968-12-27	154.25	6126.09	-11.1408	10.3688	0.00664278	-0.0105533	0.00311532	-0.00018598	0.00012599
Flask Historical DEM	CA215732V0024	2157	32	Vertical	24	1968-12-27	154.25	6126.09	-11.1408	10.3688	0.00664278	-0.0105533	0.00311532	-0.00018598	0.00012599
Flask Historical DEM	CA215732V0025	2157	32	Vertical	25	1968-12-27	154.25	6126.09	-11.1408	10.3688	0.00664278	-0.0105533	0.00311532	-0.00018598	0.00012599
Flask Historical DEM	CA215732V0026	2157	32	Vertical	26	1968-12-27	154.25	6126.09	-11.1408	10.3688	0.00664278	-0.0105533	0.00311532	-0.00018598	0.00012599
Flask Historical DEM	CA215732V0027	2157	32	Vertical	27	1968-12-27	154.25	6126.09	-11.1408	10.3688	0.00664278	-0.0105533	0.00311532	-0.00018598	0.00012599
Flask Historical DEM	CA215732V0028	2157	32	Vertical	28	1968-12-27	154.25	6126.09	-11.1408	10.3688	0.00664278	-0.0105533	0.00311532	-0.00018598	0.00012599
Flask Historical DEM	CA215732V0029	2157	32	Vertical	29	1968-12-27	154.25	6126.09	-11.1408	10.3688	0.00664278	-0.0105533	0.00311532	-0.00018598	0.00012599
Flask Historical DEM	CA215732V0030	2157	32	Vertical	30	1968-12-27	154.25	6126.09	-11.1408	10.3688	0.00664278	-0.0105533	0.00311532	-0.00018598	0.00012599
Flask Historical DEM	CA215732V0031	2157	32	Vertical	31	1968-12-27	154.25	6126.09	-11.1408	10.3688	0.00664278	-0.0105533	0.00311532	-0.00018598	0.00012599
Flask Historical DEM	CA215732V0032	2157	32	Vertical	32	1968-12-27	154.25	6126.09	-11.1408	10.3688	0.00664278	-0.0105533	0.00311532	-0.00018598	0.00012599
Flask Historical DEM	CA215732V0033	2157	32	Vertical	33	1968-12-27	154.25	6126.09	-11.1408	10.3688	0.00664278	-0.0105533	0.00311532	-0.00018598	0.00012599
Flask Historical DEM	CA215732V0034	2157	32	Vertical	34	1968-12-27	154.25	6126.09	-11.1408	10.3688	0.00664278	-0.0105533	0.00311532	-0.00018598	0.00012599
Flask Historical DEM	CA215732V0035	2157	32	Vertical	35	1968-12-27	154.25	6126.09	-11.1408	10.3688	0.00664278	-0.0105533	0.00311532	-0.00018598	0.00012599
Flask Historical DEM	CA215732V0036	2157	32	Vertical	36	1968-12-27	154.25	6126.09	-11.1408	10.3688	0.00664278	-0.0105533	0.00311532	-0.00018598	0.00012599
Flask Historical DEM	CA215732V0037	2157	32	Vertical	37	1968-12-27	154.25	6126.09	-11.1408	10.3688	0.00664278	-0.0105533	0.00311532	-0.00018598	0.00012599
Flask Historical DEM	CA215732V0038	2157	32	Vertical	38	1968-12-27	154.25	6126.09	-11.1408	10.3688	0.00664278	-0.0105533	0.00311532	-0.00018598	0.00012599
Flask Historical DEM	CA215732V0039	2157	32	Vertical	39	1968-12-27	154.25	6126.09	-11.1408	10.3688	0.00664278	-0.0105533	0.00311532	-0.00018598	0.00012599
Flask Historical DEM	CA215733R0022	2157	33	Right	22	1968-12-27	153.46	6132.38	16.8891	-21.4919	0.00684571	-0.011929	0.00443153	0.00125892	0.000296074
Flask Historical DEM	CA215733R0023	2157	33	Right	23	1968-12-27	153.46	6132.38	16.8891	-21.4919	0.00684571	-0.011929	0.00443153	0.00125892	0.000296074
Flask Historical DEM	CA215733R0024	2157	33	Right	24	1968-12-27	153.46	6132.38	16.8891	-21.4919	0.00684571	-0.011929	0.00443153	0.00125892	0.000296074
Flask Historical DEM	CA215733R0025	2157	33	Right	25	1968-12-27	153.46	6132.38	16.8891	-21.4919	0.00684571	-0.011929	0.00443153	0.00125892	0.000296074
Flask Historical DEM	CA215733R0026	2157	33	Right	26	1968-12-27	153.46	6132.38	16.8891	-21.4919	0.00684571	-0.011929	0.00443153	0.00125892	0.000296074
Flask Historical DEM	CA215733R0027	2157	33	Right	27	1968-12-27	153.46	6132.38	16.8891	-21.4919	0.00684571	-0.011929	0.00443153	0.00125892	0.000296074
Flask Historical DEM	CA215733R0028	2157	33	Right	28	1968-12-27	153.46	6132.38	16.8891	-21.4919	0.00684571	-0.011929	0.00443153	0.00125892	0.000296074
Flask Historical DEM	CA215733R0029	2157	33	Right	29	1968-12-27	153.46	6132.38	16.8891	-21.4919	0.00684571	-0.011929	0.00443153	0.00125892	0.000296074
Flask Historical DEM	CA215733R0030	2157	33	Right	30	1968-12-27	153.46	6132.38	16.8891	-21.4919	0.00684571	-0.011929	0.00443153	0.00125892	0.000296074
Flask Historical DEM	CA215733R0031	2157	33	Right	31	1968-12-27	153.46	6132.38	16.8891	-21.4919	0.00684571	-0.011929	0.00443153	0.00125892	0.000296074
Flask Historical DEM	CA215733R0032	2157	33	Right	32	1968-12-27	153.46	6132.38	16.8891	-21.4919	0.00684571	-0.011929	0.00443153	0.00125892	0.000296074
Flask Historical DEM	CA215733R0033	2157	33	Right	33	1968-12-27	153.46	6132.38	16.8891	-21.4919	0.00684571	-0.011929	0.00443153	0.00125892	0.000296074
Flask Historical DEM	CA215733R0034	2157	33	Right	34	1968-12-27	153.46	6132.38	16.8891	-21.4919	0.00684571	-0.011929	0.00443153	0.00125892	0.000296074
Flask Historical DEM	CA215733R0035	2157	33	Right	35	1968-12-27	153.46	6132.38	16.8891	-21.4919	0.00684571	-0.011929	0.00443153	0.00125892	0.000296074
Flask Historical DEM	CA215733R0036	2157	33	Right	36	1968-12-27	153.46	6132.38	16.8891	-21.4919	0.00684571	-0.011929	0.00443153	0.00125892	0.000296074
Flask Historical DEM	CA215733R0037	2157	33	Right	37	1968-12-27	153.46	6132.38	16.8891	-21.4919	0.00684571	-0.011929	0.00443153	0.00125892	0.000296074
Flask Historical DEM	CA215733R0038	2157	33	Right	38	1968-12-27	153.46	6132.38	16.8891	-21.4919	0.00684571	-0.011929	0.00443153	0.00125892	0.000296074
Flask Historical DEM	CA215733R0039	2157	33	Right	39	1968-12-27	153.46	6132.38	16.8891	-21.4919	0.00684571	-0.011929	0.00443153	0.00125892	0.000296074

## Sheet: REMA Metadata
Use	dem_id	pairname	stripdemid	sensor1	sensor2	catalogid1	catalogid2	acqdate1	acqdate2	gsd	epsg	setsm_ver	s2s_ver	cr_date	geocell	is_lsf	is_xtrack	validdens	validarea1	validarea2	waterarea1	waterarea2	cloudarea1	cloudarea2	avg_conver	avg_expect	avg_sunel1	avg_sunel2	rmse	fileurl	s3url	shape_Leng	shape_Area
Reference DEM Mosaic (1/1/2021)	SETSM_s2s041_WV02_20210322_10300100BB75D700_10300100BB965300_2m_lsf_seg1	WV02_20210322_10300100BB75D700_10300100BB965300	WV02_20210322_10300100BB75D700_10300100BB965300_2m_v040307	WV02	WV02	10300100BB75D700	10300100BB965300	2021-03-22	2021-03-22	2	3031	SETSM 4.3.7	4.1	2021-10-08	s66w063	1	0	0.980449	1995.9	0.954342	18.419	0.008807	80.6406	0.038558	43.9507	0.876049	17.481	0	0.277953	https://data.pgc.umn.edu/elev/dem/setsm/REMA/strips/s2s041/2m/s66w063/SETSM_s2s041_WV02_20210322_10300100BB75D700_10300100BB965300_2m_lsf_seg1.tar.gz	https://polargeospatialcenter.github.io/stac-browser/#/external/pgc-opendata-dems.s3.us-west-2.amazonaws.com/rema/strips/s2s041/2m/s66w063/SETSM_s2s041_WV02_20210322_10300100BB75D700_10300100BB965300_2m_lsf_seg1.json	269365	2091385774
Reference DEM Mosaic (1/1/2021)	SETSM_s2s041_WV02_20210322_10300100BB127800_10300100BBC5B800_2m_lsf_seg1	WV02_20210322_10300100BB127800_10300100BBC5B800	WV02_20210322_10300100BB127800_10300100BBC5B800_2m_v040307	WV02	WV02	10300100BB127800	10300100BBC5B800	2021-03-22	2021-03-22	2	3031	SETSM 4.3.7	4.1	2021-10-08	s66w063	1	0	0.972526	2054.3	0.933783	15.0528	0.006842	133.596	0.060726	43.6457	0.882815	17.6481	0	0.423105	https://data.pgc.umn.edu/elev/dem/setsm/REMA/strips/s2s041/2m/s66w063/SETSM_s2s041_WV02_20210322_10300100BB127800_10300100BBC5B800_2m_lsf_seg1.tar.gz	https://polargeospatialcenter.github.io/stac-browser/#/external/pgc-opendata-dems.s3.us-west-2.amazonaws.com/rema/strips/s2s041/2m/s66w063/SETSM_s2s041_WV02_20210322_10300100BB127800_10300100BBC5B800_2m_lsf_seg1.json	271383	2199976522
Reference DEM Mosaic (1/1/2021)	SETSM_s2s041_WV03_20210228_104001006536F900_10400100670BF900_2m_lsf_seg1	WV03_20210228_104001006536F900_10400100670BF900	WV03_20210228_104001006536F900_10400100670BF900_2m_v040309	WV03	WV03	104001006536F900	10400100670BF900	2021-02-28	2021-02-28	2	3031	SETSM 4.3.9	4.1	2021-10-27	s66w063	1	0	0.978535	1212.15	0.744157	0	0	416.738	0.255843	43.3598	0.88935	25.25	0	0.329132	https://data.pgc.umn.edu/elev/dem/setsm/REMA/strips/s2s041/2m/s66w063/SETSM_s2s041_WV03_20210228_104001006536F900_10400100670BF900_2m_lsf_seg1.tar.gz	https://polargeospatialcenter.github.io/stac-browser/#/external/pgc-opendata-dems.s3.us-west-2.amazonaws.com/rema/strips/s2s041/2m/s66w063/SETSM_s2s041_WV03_20210228_104001006536F900_10400100670BF900_2m_lsf_seg1.json	260067	1628884150
Reference DEM Mosaic (1/1/2021)	SETSM_s2s041_WV03_20210227_104001006521E900_1040010067BB1400_2m_lsf_seg1	WV03_20210227_104001006521E900_1040010067BB1400	WV03_20210227_104001006521E900_1040010067BB1400_2m_v040309	WV03	WV03	104001006521E900	1040010067BB1400	2021-02-27	2021-02-27	2	3031	SETSM 4.3.9	4.1	2021-10-27	s66w063	1	0	0.88174	199.883	0.257443	0	0	576.533	0.742557	41.1178	0.942546	24.4909	0	1.07078	https://data.pgc.umn.edu/elev/dem/setsm/REMA/strips/s2s041/2m/s66w063/SETSM_s2s041_WV03_20210227_104001006521E900_1040010067BB1400_2m_lsf_seg1.tar.gz	https://polargeospatialcenter.github.io/stac-browser/#/external/pgc-opendata-dems.s3.us-west-2.amazonaws.com/rema/strips/s2s041/2m/s66w063/SETSM_s2s041_WV03_20210227_104001006521E900_1040010067BB1400_2m_lsf_seg1.json	130752	776415404
Reference DEM Mosaic (1/1/2021)	SETSM_s2s041_WV02_20210221_10300100B4576400_10300100B4B42100_2m_lsf_seg1	WV02_20210221_10300100B4576400_10300100B4B42100	WV02_20210221_10300100B4576400_10300100B4B42100_2m_v040307	WV02	WV02	10300100B4576400	10300100B4B42100	2021-02-21	2021-02-21	2	3031	SETSM 4.3.7	4.1	2021-10-08	s66w062	1	0	0.993715	1883.52	0.894697	0	0	221.685	0.105303	39.6503	0.980554	25.55	0	0.172833	https://data.pgc.umn.edu/elev/dem/setsm/REMA/strips/s2s041/2m/s66w062/SETSM_s2s041_WV02_20210221_10300100B4576400_10300100B4B42100_2m_lsf_seg1.tar.gz	https://polargeospatialcenter.github.io/stac-browser/#/external/pgc-opendata-dems.s3.us-west-2.amazonaws.com/rema/strips/s2s041/2m/s66w062/SETSM_s2s041_WV02_20210221_10300100B4576400_10300100B4B42100_2m_lsf_seg1.json	269164	2105201116
Reference DEM Mosaic (1/1/2021)	SETSM_s2s041_WV03_20210122_1040010064587A00_104001006530B300_2m_lsf_seg1	WV03_20210122_1040010064587A00_104001006530B300	WV03_20210122_1040010064587A00_104001006530B300_2m_v040307	WV03	WV03	1040010064587A00	104001006530B300	2021-01-22	2021-01-22	2	3031	SETSM 4.3.7	4.1	2021-10-08	s66w063	1	0	0.983653	199.271	0.974005	0.0352	0.000172	5.283	0.025822	38.3722	1.01591	37.9	0	0.6078	https://data.pgc.umn.edu/elev/dem/setsm/REMA/strips/s2s041/2m/s66w063/SETSM_s2s041_WV03_20210122_1040010064587A00_104001006530B300_2m_lsf_seg1.tar.gz	https://polargeospatialcenter.github.io/stac-browser/#/external/pgc-opendata-dems.s3.us-west-2.amazonaws.com/rema/strips/s2s041/2m/s66w063/SETSM_s2s041_WV03_20210122_1040010064587A00_104001006530B300_2m_lsf_seg1.json	55949.6	204589538
Reference DEM Mosaic (1/1/2021)	SETSM_s2s041_WV02_20201230_10300100B0702D00_10300100B149FC00_2m_lsf_seg1	WV02_20201230_10300100B0702D00_10300100B149FC00	WV02_20201230_10300100B0702D00_10300100B149FC00_2m_v040307	WV02	WV02	10300100B0702D00	10300100B149FC00	2020-12-30	2020-12-30	2	3031	SETSM 4.3.7	4.1	2021-10-10	s66w064	1	0	0.96504	2038.82	0.792545	0	0	533.677	0.207455	33.8923	1.16022	42.3375	0	0.532621	https://data.pgc.umn.edu/elev/dem/setsm/REMA/strips/s2s041/2m/s66w064/SETSM_s2s041_WV02_20201230_10300100B0702D00_10300100B149FC00_2m_lsf_seg1.tar.gz	https://polargeospatialcenter.github.io/stac-browser/#/external/pgc-opendata-dems.s3.us-west-2.amazonaws.com/rema/strips/s2s041/2m/s66w064/SETSM_s2s041_WV02_20201230_10300100B0702D00_10300100B149FC00_2m_lsf_seg1.json	277505	2572499942
Reference DEM Mosaic (1/1/2021)	SETSM_s2s041_WV03_20201228_1040010064158D00_1040010065B07400_2m_lsf_seg2	WV03_20201228_1040010064158D00_1040010065B07400	WV03_20201228_1040010064158D00_1040010065B07400_2m_v040307	WV03	WV03	1040010064158D00	1040010065B07400	2020-12-28	2020-12-28	2	3031	SETSM 4.3.7	4.1	2021-10-08	s66w063	1	0	0.892272	233.437	0.343715	0	0	445.721	0.656285	32.4617	1.21435	42.3471	0	0.55844	https://data.pgc.umn.edu/elev/dem/setsm/REMA/strips/s2s041/2m/s66w063/SETSM_s2s041_WV03_20201228_1040010064158D00_1040010065B07400_2m_lsf_seg2.tar.gz	https://polargeospatialcenter.github.io/stac-browser/#/external/pgc-opendata-dems.s3.us-west-2.amazonaws.com/rema/strips/s2s041/2m/s66w063/SETSM_s2s041_WV03_20201228_1040010064158D00_1040010065B07400_2m_lsf_seg2.json	112479	679157150
Reference DEM Mosaic (1/1/2021)	SETSM_s2s041_WV01_20200930_102001009A9C5E00_102001009E0FB000_2m_lsf_seg1	WV01_20200930_102001009A9C5E00_102001009E0FB000	WV01_20200930_102001009A9C5E00_102001009E0FB000_2m_v040305	WV01	WV01	102001009A9C5E00	102001009E0FB000	2020-09-30	2020-09-30	2	3031	SETSM 4.3.5	4.1	2021-10-08	s66w063	1	0	0.987343	1986.34	0.880914	0	0	268.523	0.119086	36.3023	1.07837	27.3667	0	0.28735	https://data.pgc.umn.edu/elev/dem/setsm/REMA/strips/s2s041/2m/s66w063/SETSM_s2s041_WV01_20200930_102001009A9C5E00_102001009E0FB000_2m_lsf_seg1.tar.gz	https://polargeospatialcenter.github.io/stac-browser/#/external/pgc-opendata-dems.s3.us-west-2.amazonaws.com/rema/strips/s2s041/2m/s66w063/SETSM_s2s041_WV01_20200930_102001009A9C5E00_102001009E0FB000_2m_lsf_seg1.json	270286	2254861292

## Sheet: ASTER Metadata
Use	Granule_ID	date (DD/MM/YYYY)	Processing Level	Band-description	Band_number	Nadir or oblique
DEM 2001	ASTB011122131933	2001-11-22
DEM 2001	ASTB011122131924	2001-11-22
Ice margin timeseries 2001	ASTB011122131933	2001-11-22	3a	Visible-near-infrared	3	Nadir
Ice margin timeseries 2002	ASTB021107132835	2002-11-07	3a	Visible-near-infrared	3	Nadir
Ice margin timeseries 2006	ASTB061125133300	2006-11-25	3a	Visible-near-infrared	3	Nadir
Ice margin timeseries 2021	ASTB210214131429	2021-02-14	3a	Visible-near-infrared	3	Nadir

## Sheet: Landsat Metadata
Use	Satellite	Date	Path	Row	Band	Processing Level
Ice margin timeseries 1989	Landsat 4	1989-01-28	217	106	3	2
Ice margin timeseries 2000	Landsat 7	2000-02-23	219	106	3	2
Ice margin timeseries 2017	Landsat 8	2017-12-03	217	106	3	2
Ice margin timeseries 2019	Landsat 8	2019-02-24	2017	106	3	2

## Sheet: DISP metadata
Use	Image_ID	Date		Georectification details
Ice margin timeseries 1963	DS09059A076MC077_a	1963-10-29		Image ID	Transformation	Total RMS Error (m)	Control points
							No.	Source X	Source Y	Map X	Map Y	Residual	Residual X	Residual Y
				DS09059A076MC077_a.tif	2nd Order Polynomial	37.3318	1	11.2236	5.33095	-2.41063e+06	1.23247e+06	20.6281	-0.415525	-20.6239
							2	10.9147	5.01673	-2.41559e+06	1.25214e+06	53.2505	2.53834	53.19
							3	10.7874	5.20592	-2.40499e+06	1.2526e+06	65.3467	33.9912	-55.8103
							4	10.4041	4.8832	-2.40872e+06	1.2756e+06	10.9918	0.700647	10.9695
							5	10.6612	4.62444	-2.42496e+06	1.27156e+06	35.1968	-11.6458	-33.2143
							6	10.3617	5.31967	-2.3905e+06	1.2668e+06	0.878557	-0.224759	0.84932
							7	11.0769	5.64567	-2.39441e+06	1.231e+06	18.3894	-0.713052	18.3756
							8	10.6819	4.76726	-2.41982e+06	1.26734e+06	33.9567	22.2407	25.6595
							9	10.7634	5.11809	-2.40799e+06	1.25569e+06	46.4757	-46.4717	0.60468

## Sheet: ICESat2 Metadata
Use	Elevation_used	date (DD/MM/YYYY)	segment_id_beg	segment_id_end	longitude	latitude	h_te_best_fit	h_te_uncertainty	h_canopy	h_canopy_uncertainty	track_id	beam	beam_type	file_name
Coregistration reference point	h_te_best_fit	2019-02-28	1640830	1640834	-62.4507	-65.6619	641.041	0.874581			948	gt3l	strong	processed_ATL08_20190228132552_09480212_005_01.h5
Coregistration reference point	h_te_best_fit	2019-02-28	1640835	1640838	-62.451	-65.661	641.324	0.744			948	gt3l	strong	processed_ATL08_20190228132552_09480212_005_01.h5
Coregistration reference point	h_te_best_fit	2019-02-28	1640840	1640844	-62.4512	-65.6601	641.644	0.580201			948	gt3l	strong	processed_ATL08_20190228132552_09480212_005_01.h5
Coregistration reference point	h_te_best_fit	2019-02-28	1640845	1640849	-62.4515	-65.6592	641.791	0.871976			948	gt3l	strong	processed_ATL08_20190228132552_09480212_005_01.h5
Coregistration reference point	h_te_best_fit	2019-02-28	1640850	1640854	-62.4517	-65.6583	642.149	0.85162			948	gt3l	strong	processed_ATL08_20190228132552_09480212_005_01.h5
Coregistration reference point	h_te_best_fit	2019-02-28	1640855	1640859	-62.4519	-65.6574	643.981	0.560015			948	gt3l	strong	processed_ATL08_20190228132552_09480212_005_01.h5
Coregistration reference point	h_te_best_fit	2019-02-28	1640861	1640864	-62.4522	-65.6565	646.39	0.826283			948	gt3l	strong	processed_ATL08_20190228132552_09480212_005_01.h5
Coregistration reference point	h_te_best_fit	2019-02-28	1640865	1640869	-62.4524	-65.6557	649.528	0.870512			948	gt3l	strong	processed_ATL08_20190228132552_09480212_005_01.h5
Coregistration reference point	h_te_best_fit	2019-02-28	1640870	1640873	-62.4527	-65.6548	651.595	0.732006			948	gt3l	strong	processed_ATL08_20190228132552_09480212_005_01.h5
Coregistration reference point	h_te_best_fit	2019-02-28	1640875	1640879	-62.4529	-65.6539	656.571	0.825636	9.15625	1.1558	948	gt3l	strong	processed_ATL08_20190228132552_09480212_005_01.h5
Coregistration reference point	h_te_best_fit	2019-02-28	1640880	1640884	-62.4532	-65.653	669.502	0.974719	8.1228	1.36691	948	gt3l	strong	processed_ATL08_20190228132552_09480212_005_01.h5
Coregistration reference point	h_te_best_fit	2019-02-28	1640885	1640887	-62.4534	-65.6521	658.523	1.16453			948	gt3l	strong	processed_ATL08_20190228132552_09480212_005_01.h5
Coregistration reference point	h_te_best_fit	2019-02-28	1640890	1640894	-62.4537	-65.6512	663.435	0.593215	7.03149	0.83967	948	gt3l	strong	processed_ATL08_20190228132552_09480212_005_01.h5
Coregistration reference point	h_te_best_fit	2019-02-28	1640895	1640899	-62.4539	-65.6503	685.573	2.42907	5.48755	2.18714	948	gt3l	strong	processed_ATL08_20190228132552_09480212_005_01.h5
Coregistration reference point	h_te_best_fit	2019-02-28	1640900	1640903	-62.4541	-65.6494	761.877	7.16825	12.0833	8.4534	948	gt3l	strong	processed_ATL08_20190228132552_09480212_005_01.h5
Coregistration reference point	h_te_best_fit	2019-02-28	1640905	1640908	-62.4544	-65.6486	874.173	12.2856	16.5999	8.70528	948	gt3l	strong	processed_ATL08_20190228132552_09480212_005_01.h5
Coregistration reference point	h_te_best_fit	2019-02-28	1640911	1640914	-62.4547	-65.6477	985.659	37.0549	26.1459	22.8006	948	gt3l	strong	processed_ATL08_20190228132552_09480212_005_01.h5
Coregistration reference point	h_te_best_fit	2019-02-28	1640915	1640919	-62.4549	-65.6468	1084.36		25.5909		948	gt3l	strong	processed_ATL08_20190228132552_09480212_005_01.h5
Coregistration reference point	h_te_best_fit	2019-02-28	1640922	1640923	-62.4552	-65.6459	1002.11	47.5944	47.3836	56.7776	948	gt3l	strong	processed_ATL08_20190228132552_09480212_005_01.h5
Coregistration reference point	h_te_best_fit	2019-02-28	1640932	1640934	-62.4557	-65.6438	862.136		25.1168		948	gt3l	strong	processed_ATL08_20190228132552_09480212_005_01.h5
Coregistration reference point	h_te_best_fit	2019-02-28	1640946	1640949	-62.4564	-65.6413	574.37	0.844999	7.54224	1.20419	948	gt3l	strong	processed_ATL08_20190228132552_09480212_005_01.h5
Coregistration reference point	h_te_best_fit	2019-02-28	1640950	1640954	-62.4565	-65.6406	574.934	0.841218			948	gt3l	strong	processed_ATL08_20190228132552_09480212_005_01.h5
Coregistration reference point	h_te_best_fit	2019-02-28	1640955	1640958	-62.4568	-65.6397	571.7	0.60917			948	gt3l	strong	processed_ATL08_20190228132552_09480212_005_01.h5
Coregistration reference point	h_te_best_fit	2019-02-28	1640961	1640964	-62.457	-65.6388	566.348	0.588352			948	gt3l	strong	processed_ATL08_20190228132552_09480212_005_01.h5
Coregistration reference point	h_te_best_fit	2019-02-28	1640965	1640969	-62.4573	-65.6379	560.675	0.887556			948	gt3l	strong	processed_ATL08_20190228132552_09480212_005_01.h5
Coregistration reference point	h_te_best_fit	2019-02-28	1640970	1640973	-62.4575	-65.637	556.467	0.786772			948	gt3l	strong	processed_ATL08_20190228132552_09480212_005_01.h5
Coregistration reference point	h_te_best_fit	2019-02-28	1640975	1640979	-62.4578	-65.6361	552.642	0.477019			948	gt3l	strong	processed_ATL08_20190228132552_09480212_005_01.h5
Coregistration reference point	h_te_best_fit	2019-02-28	1640980	1640984	-62.458	-65.6352	549.322	0.840279			948	gt3l	strong	processed_ATL08_20190228132552_09480212_005_01.h5
Coregistration reference point	h_te_best_fit	2019-02-28	1640985	1640989	-62.4582	-65.6344	546.84	0.834005			948	gt3l	strong	processed_ATL08_20190228132552_09480212_005_01.h5
Coregistration reference point	h_te_best_fit	2019-02-28	1640990	1640994	-62.4585	-65.6335	544.988	0.505141			948	gt3l	strong	processed_ATL08_20190228132552_09480212_005_01.h5
Coregistration reference point	h_te_best_fit	2019-02-28	1640996	1640999	-62.4587	-65.6326	543.706	0.637901			948	gt3l	strong	processed_ATL08_20190228132552_09480212_005_01.h5
Coregistration reference point	h_te_best_fit	2019-02-28	1641000	1641004	-62.459	-65.6317	542.507	0.775086			948	gt3l	strong	processed_ATL08_20190228132552_09480212_005_01.h5
Coregistration reference point	h_te_best_fit	2019-02-28	1641005	1641008	-62.4592	-65.6308	541.836	0.595499			948	gt3l	strong	processed_ATL08_20190228132552_09480212_005_01.h5
Coregistration reference point	h_te_best_fit	2019-02-28	1641010	1641014	-62.4595	-65.6299	542.004	0.521187			948	gt3l	strong	processed_ATL08_20190228132552_09480212_005_01.h5
Coregistration reference point	h_te_best_fit	2019-02-28	1641015	1641019	-62.4597	-65.629	542.408	0.792858			948	gt3l	strong	processed_ATL08_20190228132552_09480212_005_01.h5
Coregistration reference point	h_te_best_fit	2019-02-28	1641020	1641024	-62.4599	-65.6281	541.671	0.53366			948	gt3l	strong	processed_ATL08_20190228132552_09480212_005_01.h5
Coregistration reference point	h_te_best_fit	2019-02-28	1641025	1641029	-62.4602	-65.6273	539.186	0.446151			948	gt3l	strong	processed_ATL08_20190228132552_09480212_005_01.h5
Coregistration reference point	h_te_best_fit	2019-02-28	1641030	1641034	-62.4604	-65.6264	535.127	0.490148			948	gt3l	strong	processed_ATL08_20190228132552_09480212_005_01.h5
Coregistration reference point	h_te_best_fit	2019-02-28	1641035	1641039	-62.4607	-65.6255	530.525	0.577477			948	gt3l	strong	processed_ATL08_20190228132552_09480212_005_01.h5
Coregistration reference point	h_te_best_fit	2019-02-28	1641040	1641043	-62.4609	-65.6246	526.931	0.560203			948	gt3l	strong	processed_ATL08_20190228132552_09480212_005_01.h5
Coregistration reference point	h_te_best_fit	2019-02-28	1641046	1641049	-62.4611	-65.6237	524.521	0.586281			948	gt3l	strong	processed_ATL08_20190228132552_09480212_005_01.h5
Coregistration reference point	h_te_best_fit	2019-02-28	1641050	1641054	-62.4614	-65.6228	522.002	0.704429			948	gt3l	strong	processed_ATL08_20190228132552_09480212_005_01.h5
Coregistration reference point	h_te_best_fit	2019-02-28	1641055	1641058	-62.4616	-65.6219	520.153	0.646426			948	gt3l	strong	processed_ATL08_20190228132552_09480212_005_01.h5
Coregistration reference point	h_te_best_fit	2019-02-28	1641060	1641064	-62.4619	-65.621	518.746	0.478519			948	gt3l	strong	processed_ATL08_20190228132552_09480212_005_01.h5
Coregistration reference point	h_te_best_fit	2019-02-28	1641065	1641069	-62.4621	-65.6202	518.224	0.647503			948	gt3l	strong	processed_ATL08_20190228132552_09480212_005_01.h5
Coregistration reference point	h_te_best_fit	2019-02-28	1641070	1641074	-62.4624	-65.6193	517.219	0.83162			948	gt3l	strong	processed_ATL08_20190228132552_09480212_005_01.h5
Coregistration reference point	h_te_best_fit	2019-02-28	1641075	1641079	-62.4626	-65.6184	518.028	0.48696			948	gt3l	strong	processed_ATL08_20190228132552_09480212_005_01.h5
Coregistration reference point	h_te_best_fit	2019-02-28	1641081	1641084	-62.4629	-65.6175	520.316	0.677419			948	gt3l	strong	processed_ATL08_20190228132552_09480212_005_01.h5
Coregistration reference point	h_te_best_fit	2019-02-28	1641085	1641089	-62.4631	-65.6166	518.728	0.8516	6.65039	1.20218	948	gt3l	strong	processed_ATL08_20190228132552_09480212_005_01.h5
Coregistration reference point	h_te_best_fit	2019-02-28	1641090	1641093	-62.4633	-65.6157	515.531	0.604754			948	gt3l	strong	processed_ATL08_20190228132552_09480212_005_01.h5
Coregistration reference point	h_te_best_fit	2019-02-28	1641095	1641099	-62.4636	-65.6148	512.97	0.49357			948	gt3l	strong	processed_ATL08_20190228132552_09480212_005_01.h5
Coregistration reference point	h_te_best_fit	2019-02-28	1641100	1641104	-62.4638	-65.6139	511.532	0.647236			948	gt3l	strong	processed_ATL08_20190228132552_09480212_005_01.h5
Coregistration reference point	h_te_best_fit	2019-02-28	1641105	1641107	-62.4641	-65.6131	510.126	0.774335			948	gt3l	strong	processed_ATL08_20190228132552_09480212_005_01.h5
Coregistration reference point	h_te_best_fit	2019-02-28	1641110	1641114	-62.4643	-65.6122	510.093	0.435705			948	gt3l	strong	processed_ATL08_20190228132552_09480212_005_01.h5
Coregistration reference point	h_te_best_fit	2019-02-28	1641117	1641119	-62.4646	-65.6113	512.362	0.78724			948	gt3l	strong	processed_ATL08_20190228132552_09480212_005_01.h5
Coregistration reference point	h_te_best_fit	2019-02-28	1641120	1641124	-62.4648	-65.6104	516.52	0.71426			948	gt3l	strong	processed_ATL08_20190228132552_09480212_005_01.h5
Coregistration reference point	h_te_best_fit	2019-02-28	1641125	1641129	-62.465	-65.6095	519.018	0.506775			948	gt3l	strong	processed_ATL08_20190228132552_09480212_005_01.h5
Coregistration reference point	h_te_best_fit	2019-02-28	1641131	1641134	-62.4653	-65.6086	520.102	0.589943			948	gt3l	strong	processed_ATL08_20190228132552_09480212_005_01.h5
Coregistration reference point	h_te_best_fit	2019-02-28	1641135	1641139	-62.4655	-65.6077	521.196	0.780459			948	gt3l	strong	processed_ATL08_20190228132552_09480212_005_01.h5
Coregistration reference point	h_te_best_fit	2019-02-28	1641140	1641143	-62.4658	-65.6068	522.898	0.64849			948	gt3l	strong	processed_ATL08_20190228132552_09480212_005_01.h5
Coregistration reference point	h_te_best_fit	2019-02-28	1641145	1641149	-62.466	-65.6059	525.575	0.505218			948	gt3l	strong	processed_ATL08_20190228132552_09480212_005_01.h5
Coregistration reference point	h_te_best_fit	2019-02-28	1641150	1641154	-62.4662	-65.6051	528.521	0.829178			948	gt3l	strong	processed_ATL08_20190228132552_09480212_005_01.h5
Coregistration reference point	h_te_best_fit	2019-02-28	1641155	1641159	-62.4665	-65.6042	530.623	0.810975			948	gt3l	strong	processed_ATL08_20190228132552_09480212_005_01.h5
Coregistration reference point	h_te_best_fit	2019-02-28	1641160	1641164	-62.4667	-65.6033	531.676	0.533255			948	gt3l	strong	processed_ATL08_20190228132552_09480212_005_01.h5
Coregistration reference point	h_te_best_fit	2019-02-28	1641166	1641169	-62.467	-65.6024	531.913	0.741925			948	gt3l	strong	processed_ATL08_20190228132552_09480212_005_01.h5
Coregistration reference point	h_te_best_fit	2019-02-28	1641170	1641174	-62.4672	-65.6015	531.927	0.816942			948	gt3l	strong	processed_ATL08_20190228132552_09480212_005_01.h5
Coregistration reference point	h_te_best_fit	2019-02-28	1641175	1641178	-62.4675	-65.6006	531.657	0.583624			948	gt3l	strong	processed_ATL08_20190228132552_09480212_005_01.h5
Coregistration reference point	h_te_best_fit	2019-02-28	1641181	1641184	-62.4677	-65.5997	531.966	0.548413			948	gt3l	strong	processed_ATL08_20190228132552_09480212_005_01.h5
Coregistration reference point	h_te_best_fit	2019-02-28	1641185	1641189	-62.4679	-65.5989	531.931	0.804772			948	gt3l	strong	processed_ATL08_20190228132552_09480212_005_01.h5
Coregistration reference point	h_te_best_fit	2019-02-28	1641190	1641193	-62.4682	-65.598	532.236	0.725996			948	gt3l	strong	processed_ATL08_20190228132552_09480212_005_01.h5
Coregistration reference point	h_te_best_fit	2019-02-28	1641195	1641199	-62.4684	-65.5971	533.11	0.46446			948	gt3l	strong	processed_ATL08_20190228132552_09480212_005_01.h5
Coregistration reference point	h_te_best_fit	2019-02-28	1641209	1641209	-62.469	-65.5948	539.226	6.96494			948	gt3l	strong	processed_ATL08_20190228132552_09480212_005_01.h5
Coregistration reference point	h_te_best_fit	2019-02-28	1641210	1641214	-62.4692	-65.5944	537.137	0.5043			948	gt3l	strong	processed_ATL08_20190228132552_09480212_005_01.h5
Coregistration reference point	h_te_best_fit	2019-02-28	1641216	1641219	-62.4694	-65.5935	538.697	0.649332			948	gt3l	strong	processed_ATL08_20190228132552_09480212_005_01.h5
Coregistration reference point	h_te_best_fit	2019-02-28	1641220	1641224	-62.4696	-65.5926	540.014	0.766105			948	gt3l	strong	processed_ATL08_20190228132552_09480212_005_01.h5
Coregistration reference point	h_te_best_fit	2019-02-28	1641225	1641228	-62.4699	-65.5918	541.33	0.634472			948	gt3l	strong	processed_ATL08_20190228132552_09480212_005_01.h5
Coregistration reference point	h_te_best_fit	2019-02-28	1641230	1641234	-62.4701	-65.5909	542.738	0.554557			948	gt3l	strong	processed_ATL08_20190228132552_09480212_005_01.h5
Coregistration reference point	h_te_best_fit	2019-02-28	1641235	1641239	-62.4704	-65.59	544.401	0.791702			948	gt3l	strong	processed_ATL08_20190228132552_09480212_005_01.h5
Coregistration reference point	h_te_best_fit	2019-02-28	1641240	1641244	-62.4706	-65.5891	546.348	0.738923			948	gt3l	strong	processed_ATL08_20190228132552_09480212_005_01.h5
Coregistration reference point	h_te_best_fit	2019-02-28	1641245	1641249	-62.4708	-65.5882	548.651	0.469811			948	gt3l	strong	processed_ATL08_20190228132552_09480212_005_01.h5
Coregistration reference point	h_te_best_fit	2019-02-28	1641250	1641254	-62.4711	-65.5873	551.235	0.758101			948	gt3l	strong	processed_ATL08_20190228132552_09480212_005_01.h5
Coregistration reference point	h_te_best_fit	2019-02-28	1641255	1641259	-62.4713	-65.5864	554.348	0.789496			948	gt3l	strong	processed_ATL08_20190228132552_09480212_005_01.h5
Coregistration reference point	h_te_best_fit	2019-02-28	1641260	1641264	-62.4716	-65.5855	557.728	0.539803			948	gt3l	strong	processed_ATL08_20190228132552_09480212_005_01.h5
Coregistration reference point	h_te_best_fit	2019-02-28	1641266	1641269	-62.4718	-65.5846	560.673	0.624759			948	gt3l	strong	processed_ATL08_20190228132552_09480212_005_01.h5
Coregistration reference point	h_te_best_fit	2019-02-28	1641270	1641274	-62.472	-65.5838	562.589	0.771747			948	gt3l	strong	processed_ATL08_20190228132552_09480212_005_01.h5
Coregistration reference point	h_te_best_fit	2019-02-28	1641275	1641278	-62.4723	-65.5829	563.766	0.722584			948	gt3l	strong	processed_ATL08_20190228132552_09480212_005_01.h5
Coregistration reference point	h_te_best_fit	2019-02-28	1641280	1641284	-62.4725	-65.582	564.621	0.530728			948	gt3l	strong	processed_ATL08_20190228132552_09480212_005_01.h5
Coregistration reference point	h_te_best_fit	2019-02-28	1641285	1641285	-62.4727	-65.5814	565.702	6.89152			948	gt3l	strong	processed_ATL08_20190228132552_09480212_005_01.h5
Coregistration reference point	h_te_best_fit	2019-02-28	1641294	1641294	-62.4732	-65.5797	568.033	7.37357			948	gt3l	strong	processed_ATL08_20190228132552_09480212_005_01.h5
Coregistration reference point	h_te_best_fit	2019-02-28	1641295	1641299	-62.4733	-65.5793	568.475	0.524916			948	gt3l	strong	processed_ATL08_20190228132552_09480212_005_01.h5
Coregistration reference point	h_te_best_fit	2019-02-28	1641301	1641304	-62.4735	-65.5784	570.369	0.712712			948	gt3l	strong	processed_ATL08_20190228132552_09480212_005_01.h5
Coregistration reference point	h_te_best_fit	2019-02-28	1641305	1641306	-62.4737	-65.5776	572.895	1.29431			948	gt3l	strong	processed_ATL08_20190228132552_09480212_005_01.h5
Coregistration reference point	h_te_best_fit	2019-02-28	1641315	1641319	-62.4742	-65.5758	573.152	0.597083			948	gt3l	strong	processed_ATL08_20190228132552_09480212_005_01.h5
Coregistration reference point	h_te_best_fit	2019-02-28	1641320	1641324	-62.4745	-65.5749	574.107	0.86164			948	gt3l	strong	processed_ATL08_20190228132552_09480212_005_01.h5
Coregistration reference point	h_te_best_fit	2019-02-28	1641325	1641328	-62.4747	-65.574	578.171	0.799759			948	gt3l	strong	processed_ATL08_20190228132552_09480212_005_01.h5
Coregistration reference point	h_te_best_fit	2019-02-28	1641330	1641334	-62.475	-65.5731	583.943	0.512867			948	gt3l	strong	processed_ATL08_20190228132552_09480212_005_01.h5
Coregistration reference point	h_te_best_fit	2019-02-28	1641335	1641339	-62.4752	-65.5722	588.783	0.674242			948	gt3l	strong	processed_ATL08_20190228132552_09480212_005_01.h5
Coregistration reference point	h_te_best_fit	2019-02-28	1641340	1641344	-62.4754	-65.5713	593.672	0.548791	10.371	0.778715	948	gt3l	strong	processed_ATL08_20190228132552_09480212_005_01.h5
Coregistration reference point	h_te_best_fit	2019-02-28	1641345	1641349	-62.4757	-65.5704	622.848	2.90198	7.86597	2.28938	948	gt3l	strong	processed_ATL08_20190228132552_09480212_005_01.h5
Coregistration reference point	h_te_best_fit	2019-02-28	1641350	1641354	-62.4759	-65.5696	692.046	4.34131	7.38519	1.93	948	gt3l	strong	processed_ATL08_20190228132552_09480212_005_01.h5
Coregistration reference point	h_te_best_fit	2019-02-28	1641355	1641359	-62.4762	-65.5687	735.293	6.45095	8.53094	2.42683	948	gt3l	strong	processed_ATL08_20190228132552_09480212_005_01.h5
Coregistration reference point	h_te_best_fit	2019-02-28	1641360	1641360	-62.4764	-65.568	839.547	26.4971	6.66223	13.7534	948	gt3l	strong	processed_ATL08_20190228132552_09480212_005_01.h5
Coregistration reference point	h_te_best_fit	2019-02-28	1641375	1641378	-62.4772	-65.5651	1002.18	10.0247	8.16156	4.24267	948	gt3l	strong	processed_ATL08_20190228132552_09480212_005_01.h5
Coregistration reference point	h_te_best_fit	2019-02-28	1641380	1641384	-62.4775	-65.5642	1086.03	4.81722	8.63818	2.7946	948	gt3l	strong	processed_ATL08_20190228132552_09480212_005_01.h5
Coregistration reference point	h_te_best_fit	2019-02-28	1641385	1641389	-62.4777	-65.5634	1017.8	14.9433	13.854	7.58822	948	gt3l	strong	processed_ATL08_20190228132552_09480212_005_01.h5
Coregistration reference point	h_te_best_fit	2019-02-28	1641395	1641399	-62.4782	-65.5616	903.297	5.78312	8.86291	4.93952	948	gt3l	strong	processed_ATL08_20190228132552_09480212_005_01.h5
Coregistration reference point	h_te_best_fit	2019-02-28	1641400	1641404	-62.4784	-65.5607	856.492	1.49293	10.2013	2.07215	948	gt3l	strong	processed_ATL08_20190228132552_09480212_005_01.h5
Coregistration reference point	h_te_best_fit	2019-02-28	1641405	1641409	-62.4786	-65.5598	846.959	1.15409			948	gt3l	strong	processed_ATL08_20190228132552_09480212_005_01.h5
Coregistration reference point	h_te_best_fit	2019-02-28	1641410	1641413	-62.4789	-65.5589	847.048	1.0574			948	gt3l	strong	processed_ATL08_20190228132552_09480212_005_01.h5
Coregistration reference point	h_te_best_fit	2019-02-28	1641415	1641419	-62.4791	-65.558	849.64	0.703552			948	gt3l	strong	processed_ATL08_20190228132552_09480212_005_01.h5
Coregistration reference point	h_te_best_fit	2019-02-28	1641420	1641424	-62.4794	-65.5571	855.231	1.32727	6.66864	1.86831	948	gt3l	strong	processed_ATL08_20190228132552_09480212_005_01.h5
Coregistration reference point	h_te_best_fit	2019-02-28	1641425	1641429	-62.4796	-65.5563	874.765	1.737	7.45532	2.23197	948	gt3l	strong	processed_ATL08_20190228132552_09480212_005_01.h5
Coregistration reference point	h_te_best_fit	2019-02-28	1641430	1641434	-62.4799	-65.5554	912.335	1.8892	4.15741	1.95529	948	gt3l	strong	processed_ATL08_20190228132552_09480212_005_01.h5
Coregistration reference point	h_te_best_fit	2019-02-28	1641435	1641439	-62.4801	-65.5545	965.05	5.04534	5.46356	3.08763	948	gt3l	strong	processed_ATL08_20190228132552_09480212_005_01.h5
Coregistration reference point	h_te_best_fit	2019-02-28	1641440	1641444	-62.4804	-65.5536	988.49	10.5764	9.00024	4.78166	948	gt3l	strong	processed_ATL08_20190228132552_09480212_005_01.h5
Coregistration reference point	h_te_best_fit	2019-02-28	1641445	1641447	-62.4806	-65.5528	1008.69	12.3987	8.64459	9.6607	948	gt3l	strong	processed_ATL08_20190228132552_09480212_005_01.h5
Coregistration reference point	h_te_best_fit	2019-02-28	1641450	1641454	-62.4809	-65.5518	1036.05	3.40529	8.87622	2.99504	948	gt3l	strong	processed_ATL08_20190228132552_09480212_005_01.h5
Coregistration reference point	h_te_best_fit	2019-02-28	1641457	1641459	-62.4812	-65.5509	1044.44	3.56608	7.88428	4.80808	948	gt3l	strong	processed_ATL08_20190228132552_09480212_005_01.h5
Coregistration reference point	h_te_best_fit	2019-02-28	1641460	1641464	-62.4813	-65.55	1067.94	2.20909	8.8042	2.98634	948	gt3l	strong	processed_ATL08_20190228132552_09480212_005_01.h5
Coregistration reference point	h_te_best_fit	2019-02-28	1641465	1641469	-62.4816	-65.5492	1095.06	1.59674	9.17395	2.20499	948	gt3l	strong	processed_ATL08_20190228132552_09480212_005_01.h5
Coregistration reference point	h_te_best_fit	2019-02-28	1641470	1641474	-62.4818	-65.5483	1125.45	1.49231	9.20862	2.06066	948	gt3l	strong	processed_ATL08_20190228132552_09480212_005_01.h5
Coregistration reference point	h_te_best_fit	2019-02-28	1641475	1641479	-62.4821	-65.5474	1150.12	1.19164	7.24731	1.6772	948	gt3l	strong	processed_ATL08_20190228132552_09480212_005_01.h5
Coregistration reference point	h_te_best_fit	2019-02-28	1641480	1641484	-62.4823	-65.5465	1165.66	1.1373	8.58984	1.58458	948	gt3l	strong	processed_ATL08_20190228132552_09480212_005_01.h5
Coregistration reference point	h_te_best_fit	2019-02-28	1641485	1641489	-62.4826	-65.5456	1172.2	1.16133	8.23023	1.60634	948	gt3l	strong	processed_ATL08_20190228132552_09480212_005_01.h5
Coregistration reference point	h_te_best_fit	2019-02-28	1641490	1641494	-62.4828	-65.5447	1167.87	1.78226	8.19751	2.26885	948	gt3l	strong	processed_ATL08_20190228132552_09480212_005_01.h5
Coregistration reference point	h_te_best_fit	2019-02-28	1641495	1641498	-62.483	-65.5438	1104.63	12.7016	10.4995	4.96891	948	gt3l	strong	processed_ATL08_20190228132552_09480212_005_01.h5
Coregistration reference point	h_te_best_fit	2019-02-28	1641500	1641504	-62.4833	-65.5429	1015.68	5.93047	10.0142	2.98212	948	gt3l	strong	processed_ATL08_20190228132552_09480212_005_01.h5
Coregistration reference point	h_te_best_fit	2019-02-28	1641505	1641509	-62.4835	-65.5421	962.671	9.67445	6.72021	5.03926	948	gt3l	strong	processed_ATL08_20190228132552_09480212_005_01.h5
Coregistration reference point	h_te_best_fit	2019-02-28	1641510	1641514	-62.4837	-65.5412	881.539	16.2792	11.795	12.0107	948	gt3l	strong	processed_ATL08_20190228132552_09480212_005_01.h5
Coregistration reference point	h_te_best_fit	2019-02-28	1641515	1641518	-62.4839	-65.5403	823.831	9.30493	9.0426	4.03919	948	gt3l	strong	processed_ATL08_20190228132552_09480212_005_01.h5
Coregistration reference point	h_te_best_fit	2019-02-28	1641521	1641524	-62.4842	-65.5394	764.794	1.05633	9.29822	1.48923	948	gt3l	strong	processed_ATL08_20190228132552_09480212_005_01.h5
Coregistration reference point	h_te_best_fit	2019-02-28	1641525	1641529	-62.4844	-65.5385	750.926	2.55679	9.49176	3.53894	948	gt3l	strong	processed_ATL08_20190228132552_09480212_005_01.h5
Coregistration reference point	h_te_best_fit	2019-02-28	1641530	1641533	-62.4847	-65.5376	748.464	0.931578			948	gt3l	strong	processed_ATL08_20190228132552_09480212_005_01.h5
Coregistration reference point	h_te_best_fit	2019-02-28	1641535	1641539	-62.4849	-65.5367	744.919	0.728473			948	gt3l	strong	processed_ATL08_20190228132552_09480212_005_01.h5
Coregistration reference point	h_te_best_fit	2019-02-28	1641540	1641544	-62.4851	-65.5358	742.29	1.1363			948	gt3l	strong	processed_ATL08_20190228132552_09480212_005_01.h5
Coregistration reference point	h_te_best_fit	2019-02-28	1641545	1641549	-62.4854	-65.535	740.846	1.03204			948	gt3l	strong	processed_ATL08_20190228132552_09480212_005_01.h5
Coregistration reference point	h_te_best_fit	2019-02-28	1641550	1641554	-62.4856	-65.5341	740.362	0.591818			948	gt3l	strong	processed_ATL08_20190228132552_09480212_005_01.h5
Coregistration reference point	h_te_best_fit	2019-02-28	1641555	1641559	-62.4859	-65.5332	740.443	0.95665			948	gt3l	strong	processed_ATL08_20190228132552_09480212_005_01.h5
Coregistration reference point	h_te_best_fit	2019-02-28	1641560	1641564	-62.4861	-65.5323	740.664	0.893454			948	gt3l	strong	processed_ATL08_20190228132552_09480212_005_01.h5
Coregistration reference point	h_te_best_fit	2019-02-28	1641565	1641567	-62.4863	-65.5314	740.919	1.0691			948	gt3l	strong	processed_ATL08_20190228132552_09480212_005_01.h5
Coregistration reference point	h_te_best_fit	2019-02-28	1641571	1641574	-62.4866	-65.5305	740.961	0.791588			948	gt3l	strong	processed_ATL08_20190228132552_09480212_005_01.h5
Coregistration reference point	h_te_best_fit	2019-02-28	1641575	1641579	-62.4868	-65.5296	740.733	1.22829			948	gt3l	strong	processed_ATL08_20190228132552_09480212_005_01.h5
Coregistration reference point	h_te_best_fit	2019-02-28	1641580	1641582	-62.4871	-65.5287	740.051	1.02949			948	gt3l	strong	processed_ATL08_20190228132552_09480212_005_01.h5
Coregistration reference point	h_te_best_fit	2019-02-28	1641585	1641589	-62.4873	-65.5278	739.209	0.650616			948	gt3l	strong	processed_ATL08_20190228132552_09480212_005_01.h5
Coregistration reference point	h_te_best_fit	2019-02-28	1641590	1641594	-62.4875	-65.527	737.951	0.947078			948	gt3l	strong	processed_ATL08_20190228132552_09480212_005_01.h5
Coregistration reference point	h_te_best_fit	2019-02-28	1641595	1641599	-62.4878	-65.5261	736.592	0.898449			948	gt3l	strong	processed_ATL08_20190228132552_09480212_005_01.h5
Coregistration reference point	h_te_best_fit	2019-02-28	1641600	1641604	-62.488	-65.5252	735.408	0.666144			948	gt3l	strong	processed_ATL08_20190228132552_09480212_005_01.h5
Coregistration reference point	h_te_best_fit	2019-02-28	1641613	1641614	-62.4887	-65.5229	732.851	2.7524			948	gt3l	strong	processed_ATL08_20190228132552_09480212_005_01.h5
Coregistration reference point	h_te_best_fit	2019-02-28	1641615	1641618	-62.4888	-65.5225	731.193	0.886526			948	gt3l	strong	processed_ATL08_20190228132552_09480212_005_01.h5
Coregistration reference point	h_te_best_fit	2019-02-28	1641620	1641624	-62.489	-65.5216	731.383	0.802179			948	gt3l	strong	processed_ATL08_20190228132552_09480212_005_01.h5
Coregistration reference point	h_te_best_fit	2019-02-28	1641628	1641629	-62.4893	-65.5206	733.895	1.75114	11.8071	2.47387	948	gt3l	strong	processed_ATL08_20190228132552_09480212_005_01.h5
Coregistration reference point	h_te_best_fit	2019-02-28	1641630	1641633	-62.4895	-65.5199	744.442	0.982348	13.0783	1.37648	948	gt3l	strong	processed_ATL08_20190228132552_09480212_005_01.h5
Coregistration reference point	h_te_best_fit	2019-02-28	1641635	1641639	-62.4897	-65.519	766.23	1.47521	8.30865	1.91249	948	gt3l	strong	processed_ATL08_20190228132552_09480212_005_01.h5
Coregistration reference point	h_te_best_fit	2019-02-28	1641640	1641644	-62.49	-65.5181	841.223	8.8567	6.69086	4.00496	948	gt3l	strong	processed_ATL08_20190228132552_09480212_005_01.h5
Coregistration reference point	h_te_best_fit	2019-02-28	1641645	1641649	-62.4902	-65.5172	919.738	4.82696	6.38824	2.18953	948	gt3l	strong	processed_ATL08_20190228132552_09480212_005_01.h5
Coregistration reference point	h_te_best_fit	2019-02-28	1641650	1641654	-62.4905	-65.5163	988.468	4.43262	5.42059	2.14943	948	gt3l	strong	processed_ATL08_20190228132552_09480212_005_01.h5
Coregistration reference point	h_te_best_fit	2019-02-28	1641655	1641659	-62.4908	-65.5154	1062.53	5.94198	6.37134	2.67329	948	gt3l	strong	processed_ATL08_20190228132552_09480212_005_01.h5
Coregistration reference point	h_te_best_fit	2019-02-28	1641660	1641664	-62.491	-65.5145	1132.11	5.7154	6.79834	3.16894	948	gt3l	strong	processed_ATL08_20190228132552_09480212_005_01.h5
Coregistration reference point	h_te_best_fit	2019-02-28	1641665	1641668	-62.4912	-65.5136	1208.87	11.3189	14.27	8.67122	948	gt3l	strong	processed_ATL08_20190228132552_09480212_005_01.h5
Coregistration reference point	h_te_best_fit	2019-02-28	1641670	1641674	-62.4915	-65.5128	1250.67	1.67099	11.8456	2.26669	948	gt3l	strong	processed_ATL08_20190228132552_09480212_005_01.h5
Coregistration reference point	h_te_best_fit	2019-02-28	1641677	1641679	-62.4919	-65.5118	1247.78	2.39884	12.2758	3.32546	948	gt3l	strong	processed_ATL08_20190228132552_09480212_005_01.h5
Coregistration reference point	h_te_best_fit	2019-02-28	1641680	1641684	-62.492	-65.511	1225.92	3.75731	11.6227	4.96774	948	gt3l	strong	processed_ATL08_20190228132552_09480212_005_01.h5
Coregistration reference point	h_te_best_fit	2019-02-28	1641685	1641688	-62.4922	-65.5101	1185.17	4.95321	7.46838	3.75339	948	gt3l	strong	processed_ATL08_20190228132552_09480212_005_01.h5
Coregistration reference point	h_te_best_fit	2019-02-28	1641691	1641694	-62.4925	-65.5092	1106.8	25.522	9.70496	8.35855	948	gt3l	strong	processed_ATL08_20190228132552_09480212_005_01.h5
Coregistration reference point	h_te_best_fit	2019-02-28	1641696	1641698	-62.4927	-65.5083	1025.06	35.7697	10.5701	18.0646	948	gt3l	strong	processed_ATL08_20190228132552_09480212_005_01.h5
Coregistration reference point	h_te_best_fit	2019-02-28	1641700	1641704	-62.4929	-65.5074	977.568	7.88351	6.86798	3.49344	948	gt3l	strong	processed_ATL08_20190228132552_09480212_005_01.h5
Coregistration reference point	h_te_best_fit	2019-02-28	1641705	1641709	-62.4931	-65.5065	941.32	6.87578	5.64124	2.88782	948	gt3l	strong	processed_ATL08_20190228132552_09480212_005_01.h5
Coregistration reference point	h_te_best_fit	2019-02-28	1641710	1641714	-62.4934	-65.5057	935.531	8.82204	6.90045	3.52684	948	gt3l	strong	processed_ATL08_20190228132552_09480212_005_01.h5
Coregistration reference point	h_te_best_fit	2019-02-28	1641715	1641719	-62.4936	-65.5048	954.391	7.49321	7.03296	2.79659	948	gt3l	strong	processed_ATL08_20190228132552_09480212_005_01.h5
Coregistration reference point	h_te_best_fit	2019-02-28	1641720	1641724	-62.4939	-65.5039	936.553	11.5555	11.0685	5.55122	948	gt3l	strong	processed_ATL08_20190228132552_09480212_005_01.h5
Coregistration reference point	h_te_best_fit	2019-02-28	1641727	1641729	-62.4941	-65.503	879.666	38.6526	14.181	26.1864	948	gt3l	strong	processed_ATL08_20190228132552_09480212_005_01.h5
Coregistration reference point	h_te_best_fit	2019-02-28	1641731	1641734	-62.4943	-65.5021	789.789	13.8509	10.7	7.84257	948	gt3l	strong	processed_ATL08_20190228132552_09480212_005_01.h5
Coregistration reference point	h_te_best_fit	2019-02-28	1641735	1641738	-62.4945	-65.5012	708.733		23.061		948	gt3l	strong	processed_ATL08_20190228132552_09480212_005_01.h5
Coregistration reference point	h_te_best_fit	2019-02-28	1641740	1641742	-62.4948	-65.5003	632.208		26.0139		948	gt3l	strong	processed_ATL08_20190228132552_09480212_005_01.h5
Coregistration reference point	h_te_best_fit	2019-02-28	1641747	1641748	-62.495	-65.4995	580.465	35.2241	17.1258	35.6348	948	gt3l	strong	processed_ATL08_20190228132552_09480212_005_01.h5
Coregistration reference point	h_te_best_fit	2019-02-28	1641750	1641754	-62.4952	-65.4986	493.189		20.0435		948	gt3l	strong	processed_ATL08_20190228132552_09480212_005_01.h5
Coregistration reference point	h_te_best_fit	2019-02-28	1641756	1641759	-62.4955	-65.4977	423.185	6.06567	16.6728	7.19795	948	gt3l	strong	processed_ATL08_20190228132552_09480212_005_01.h5
Coregistration reference point	h_te_best_fit	2019-02-28	1641760	1641764	-62.4957	-65.4968	404.006	0.356544			948	gt3l	strong	processed_ATL08_20190228132552_09480212_005_01.h5
Coregistration reference point	h_te_best_fit	2019-02-28	1641765	1641769	-62.4959	-65.4959	399.681	0.413344			948	gt3l	strong	processed_ATL08_20190228132552_09480212_005_01.h5
Coregistration reference point	h_te_best_fit	2019-02-28	1641770	1641774	-62.4962	-65.495	397.127	0.338602			948	gt3l	strong	processed_ATL08_20190228132552_09480212_005_01.h5
Coregistration reference point	h_te_best_fit	2019-02-28	1641775	1641779	-62.4964	-65.4941	396.366	0.389829			948	gt3l	strong	processed_ATL08_20190228132552_09480212_005_01.h5
Coregistration reference point	h_te_best_fit	2019-02-28	1641780	1641784	-62.4966	-65.4932	396.561	0.37689			948	gt3l	strong	processed_ATL08_20190228132552_09480212_005_01.h5
Coregistration reference point	h_te_best_fit	2019-02-28	1641785	1641789	-62.4969	-65.4923	395.057	0.357966			948	gt3l	strong	processed_ATL08_20190228132552_09480212_005_01.h5
Coregistration reference point	h_te_best_fit	2019-02-28	1641791	1641794	-62.4971	-65.4915	391.051	0.431939			948	gt3l	strong	processed_ATL08_20190228132552_09480212_005_01.h5
Coregistration reference point	h_te_best_fit	2019-02-28	1641795	1641799	-62.4974	-65.4906	388.529	0.652029			948	gt3l	strong	processed_ATL08_20190228132552_09480212_005_01.h5
Coregistration reference point	h_te_best_fit	2019-02-28	1641800	1641802	-62.4976	-65.4897	388.192	0.633218			948	gt3l	strong	processed_ATL08_20190228132552_09480212_005_01.h5
Coregistration reference point	h_te_best_fit	2019-02-28	1641805	1641809	-62.4978	-65.4888	388.531	0.36898			948	gt3l	strong	processed_ATL08_20190228132552_09480212_005_01.h5
Coregistration reference point	h_te_best_fit	2019-02-28	1641810	1641814	-62.4981	-65.4879	388.674	0.614151			948	gt3l	strong	processed_ATL08_20190228132552_09480212_005_01.h5
Coregistration reference point	h_te_best_fit	2019-02-28	1641815	1641819	-62.4983	-65.487	388.913	0.598265			948	gt3l	strong	processed_ATL08_20190228132552_09480212_005_01.h5
Coregistration reference point	h_te_best_fit	2019-02-28	1641820	1641824	-62.4986	-65.4861	388.544	0.331215			948	gt3l	strong	processed_ATL08_20190228132552_09480212_005_01.h5
Coregistration reference point	h_te_best_fit	2019-02-28	1641825	1641829	-62.4988	-65.4852	387.711	0.368113			948	gt3l	strong	processed_ATL08_20190228132552_09480212_005_01.h5
Coregistration reference point	h_te_best_fit	2019-02-28	1641830	1641834	-62.4991	-65.4844	386.771	0.344693			948	gt3l	strong	processed_ATL08_20190228132552_09480212_005_01.h5
Coregistration reference point	h_te_best_fit	2019-02-28	1641835	1641839	-62.4993	-65.4835	386.696	0.321793			948	gt3l	strong	processed_ATL08_20190228132552_09480212_005_01.h5
Coregistration reference point	h_te_best_fit	2019-02-28	1641840	1641844	-62.4995	-65.4826	388.17	0.333265			948	gt3l	strong	processed_ATL08_20190228132552_09480212_005_01.h5
Coregistration reference point	h_te_best_fit	2019-02-28	1641845	1641849	-62.4998	-65.4817	389.607	0.333009			948	gt3l	strong	processed_ATL08_20190228132552_09480212_005_01.h5
Coregistration reference point	h_te_best_fit	2019-02-28	1641850	1641854	-62.5	-65.4808	390.402	0.331612			948	gt3l	strong	processed_ATL08_20190228132552_09480212_005_01.h5
Coregistration reference point	h_te_best_fit	2019-02-28	1641855	1641859	-62.5002	-65.4799	389.947	0.336224			948	gt3l	strong	processed_ATL08_20190228132552_09480212_005_01.h5
Coregistration reference point	h_te_best_fit	2019-02-28	1641860	1641864	-62.5005	-65.479	389.948	0.334644			948	gt3l	strong	processed_ATL08_20190228132552_09480212_005_01.h5
Coregistration reference point	h_te_best_fit	2019-02-28	1641865	1641869	-62.5007	-65.4781	388.03	0.343535			948	gt3l	strong	processed_ATL08_20190228132552_09480212_005_01.h5
Coregistration reference point	h_te_best_fit	2019-02-28	1641870	1641874	-62.501	-65.4773	390.847	0.335811			948	gt3l	strong	processed_ATL08_20190228132552_09480212_005_01.h5
Coregistration reference point	h_te_best_fit	2019-02-28	1641875	1641879	-62.5012	-65.4764	389.466	0.353924			948	gt3l	strong	processed_ATL08_20190228132552_09480212_005_01.h5
Coregistration reference point	h_te_best_fit	2019-02-28	1641880	1641884	-62.5015	-65.4755	394.28	0.336078			948	gt3l	strong	processed_ATL08_20190228132552_09480212_005_01.h5
Coregistration reference point	h_te_best_fit	2019-02-28	1641885	1641889	-62.5017	-65.4746	399.102	0.354718			948	gt3l	strong	processed_ATL08_20190228132552_09480212_005_01.h5
Coregistration reference point	h_te_best_fit	2019-02-28	1641890	1641894	-62.5019	-65.4737	400.59	0.386823			948	gt3l	strong	processed_ATL08_20190228132552_09480212_005_01.h5
Coregistration reference point	h_te_best_fit	2019-02-28	1641895	1641899	-62.5022	-65.4728	402.612	0.671511			948	gt3l	strong	processed_ATL08_20190228132552_09480212_005_01.h5
Coregistration reference point	h_te_best_fit	2019-02-28	1641900	1641904	-62.5024	-65.4719	405.816	0.746613	10.9663	1.06546	948	gt3l	strong	processed_ATL08_20190228132552_09480212_005_01.h5
Coregistration reference point	h_te_best_fit	2019-02-28	1641905	1641909	-62.5027	-65.471	425.414	0.773988	8.35791	1.07502	948	gt3l	strong	processed_ATL08_20190228132552_09480212_005_01.h5
Coregistration reference point	h_te_best_fit	2019-02-28	1641910	1641914	-62.5029	-65.4702	462.923	1.85372	8.16949	1.64915	948	gt3l	strong	processed_ATL08_20190228132552_09480212_005_01.h5
Coregistration reference point	h_te_best_fit	2019-02-28	1641915	1641919	-62.5032	-65.4693	498.926	1.04407	5.37784	1.45813	948	gt3l	strong	processed_ATL08_20190228132552_09480212_005_01.h5
Coregistration reference point	h_te_best_fit	2019-02-28	1641920	1641924	-62.5034	-65.4684	518.136	0.684332	8.29401	0.960483	948	gt3l	strong	processed_ATL08_20190228132552_09480212_005_01.h5
Coregistration reference point	h_te_best_fit	2019-02-28	1641926	1641929	-62.5036	-65.4675	529.861	0.734452	9.11145	1.03622	948	gt3l	strong	processed_ATL08_20190228132552_09480212_005_01.h5
Coregistration reference point	h_te_best_fit	2019-02-28	1641930	1641934	-62.5039	-65.4666	536.711	0.865546	9.53522	1.21086	948	gt3l	strong	processed_ATL08_20190228132552_09480212_005_01.h5
Coregistration reference point	h_te_best_fit	2019-02-28	1641935	1641938	-62.5041	-65.4657	544.553	0.892826	8.77509	1.24834	948	gt3l	strong	processed_ATL08_20190228132552_09480212_005_01.h5
Coregistration reference point	h_te_best_fit	2019-02-28	1641940	1641944	-62.5044	-65.4648	581.28	2.77774	6.70636	1.50788	948	gt3l	strong	processed_ATL08_20190228132552_09480212_005_01.h5
Coregistration reference point	h_te_best_fit	2019-02-28	1641947	1641949	-62.5047	-65.4639	656.619	12.9648	12.5231	7.22135	948	gt3l	strong	processed_ATL08_20190228132552_09480212_005_01.h5
Coregistration reference point	h_te_best_fit	2019-02-28	1641950	1641954	-62.5049	-65.4631	791.767	14.094	13.7297	7.27639	948	gt3l	strong	processed_ATL08_20190228132552_09480212_005_01.h5
Coregistration reference point	h_te_best_fit	2019-02-28	1641955	1641959	-62.5051	-65.4622	887.169	3.79916	9.23224	3.23407	948	gt3l	strong	processed_ATL08_20190228132552_09480212_005_01.h5
Coregistration reference point	h_te_best_fit	2019-02-28	1641961	1641964	-62.5054	-65.4613	925.862	1.92479	7.9873	2.51739	948	gt3l	strong	processed_ATL08_20190228132552_09480212_005_01.h5
Coregistration reference point	h_te_best_fit	2019-02-28	1641965	1641969	-62.5056	-65.4604	936.855	2.3247	8.39728	3.19178	948	gt3l	strong	processed_ATL08_20190228132552_09480212_005_01.h5
Coregistration reference point	h_te_best_fit	2019-02-28	1641970	1641972	-62.5059	-65.4595	939.477	2.33584	9.60877	3.24903	948	gt3l	strong	processed_ATL08_20190228132552_09480212_005_01.h5
Coregistration reference point	h_te_best_fit	2019-02-28	1641975	1641979	-62.5061	-65.4586	932.545	1.62781	9.46838	2.23147	948	gt3l	strong	processed_ATL08_20190228132552_09480212_005_01.h5
Coregistration reference point	h_te_best_fit	2019-02-28	1641982	1641984	-62.5065	-65.4576	928.553	3.00388	9.4668	4.03964	948	gt3l	strong	processed_ATL08_20190228132552_09480212_005_01.h5
Coregistration reference point	h_te_best_fit	2019-02-28	1641985	1641989	-62.5066	-65.4568	916.435	4.10414	9.65845	5.45761	948	gt3l	strong	processed_ATL08_20190228132552_09480212_005_01.h5
Coregistration reference point	h_te_best_fit	2019-02-28	1641990	1641993	-62.5068	-65.456	893.508	3.55298	10.1614	3.69733	948	gt3l	strong	processed_ATL08_20190228132552_09480212_005_01.h5
Coregistration reference point	h_te_best_fit	2019-02-28	1641996	1641999	-62.5071	-65.4551	874.17	1.40176	9.66522	1.94221	948	gt3l	strong	processed_ATL08_20190228132552_09480212_005_01.h5
Coregistration reference point	h_te_best_fit	2019-02-28	1642000	1642004	-62.5073	-65.4542	866.336	1.44207	9.69244	2.01296	948	gt3l	strong	processed_ATL08_20190228132552_09480212_005_01.h5
Coregistration reference point	h_te_best_fit	2019-02-28	1642005	1642008	-62.5075	-65.4533	862.389	0.970367			948	gt3l	strong	processed_ATL08_20190228132552_09480212_005_01.h5
Coregistration reference point	h_te_best_fit	2019-02-28	1642011	1642014	-62.5078	-65.4524	862.355	0.97037			948	gt3l	strong	processed_ATL08_20190228132552_09480212_005_01.h5
Coregistration reference point	h_te_best_fit	2019-02-28	1642015	1642019	-62.508	-65.4515	864.339	1.42212	9.53198	2.01489	948	gt3l	strong	processed_ATL08_20190228132552_09480212_005_01.h5
Coregistration reference point	h_te_best_fit	2019-02-28	1642020	1642022	-62.5083	-65.4506	866.328	1.29444			948	gt3l	strong	processed_ATL08_20190228132552_09480212_005_01.h5
Coregistration reference point	h_te_best_fit	2019-02-28	1642025	1642029	-62.5085	-65.4497	867.121	0.770086			948	gt3l	strong	processed_ATL08_20190228132552_09480212_005_01.h5
Coregistration reference point	h_te_best_fit	2019-02-28	1642030	1642034	-62.5088	-65.4489	868.149	1.43708	7.93872	2.03415	948	gt3l	strong	processed_ATL08_20190228132552_09480212_005_01.h5
Coregistration reference point	h_te_best_fit	2019-02-28	1642035	1642039	-62.509	-65.448	874.011	1.18983	9.40753	1.68223	948	gt3l	strong	processed_ATL08_20190228132552_09480212_005_01.h5
Coregistration reference point	h_te_best_fit	2019-02-28	1642040	1642044	-62.5092	-65.4471	881.728	0.886079	9.29346	1.23245	948	gt3l	strong	processed_ATL08_20190228132552_09480212_005_01.h5
Coregistration reference point	h_te_best_fit	2019-02-28	1642045	1642048	-62.5095	-65.4462	906.301	2.68132	8.91229	2.8349	948	gt3l	strong	processed_ATL08_20190228132552_09480212_005_01.h5
Coregistration reference point	h_te_best_fit	2019-02-28	1642050	1642054	-62.5097	-65.4453	985.191	4.70344	9.7265	3.47709	948	gt3l	strong	processed_ATL08_20190228132552_09480212_005_01.h5
Coregistration reference point	h_te_best_fit	2019-02-28	1642055	1642059	-62.51	-65.4444	1038.02	1.50719	10.0023	2.02345	948	gt3l	strong	processed_ATL08_20190228132552_09480212_005_01.h5
Coregistration reference point	h_te_best_fit	2019-02-28	1642060	1642064	-62.5102	-65.4435	1012.22	9.4625	18.127	5.40554	948	gt3l	strong	processed_ATL08_20190228132552_09480212_005_01.h5
Coregistration reference point	h_te_best_fit	2019-02-28	1642067	1642068	-62.5104	-65.4426	931.878	46.0493	20.24	28.1302	948	gt3l	strong	processed_ATL08_20190228132552_09480212_005_01.h5
Coregistration reference point	h_te_best_fit	2019-02-28	1642071	1642073	-62.5107	-65.4418	833.405	40.1181	22.7438	51.9419	948	gt3l	strong	processed_ATL08_20190228132552_09480212_005_01.h5
Coregistration reference point	h_te_best_fit	2019-02-28	1642075	1642079	-62.5109	-65.4409	724.989	5.47396	12.1226	2.75865	948	gt3l	strong	processed_ATL08_20190228132552_09480212_005_01.h5
Coregistration reference point	h_te_best_fit	2019-02-28	1642080	1642084	-62.5111	-65.44	685.479	1.78114	11.9938	2.39623	948	gt3l	strong	processed_ATL08_20190228132552_09480212_005_01.h5
Coregistration reference point	h_te_best_fit	2019-02-28	1642085	1642089	-62.5114	-65.4391	667.758	1.26883	9.62598	1.73947	948	gt3l	strong	processed_ATL08_20190228132552_09480212_005_01.h5
Coregistration reference point	h_te_best_fit	2019-02-28	1642090	1642093	-62.5116	-65.4382	659.576	1.06831	9.23846	1.4462	948	gt3l	strong	processed_ATL08_20190228132552_09480212_005_01.h5
Coregistration reference point	h_te_best_fit	2019-02-28	1642096	1642099	-62.5118	-65.4373	630.717	2.00688	10.5224	2.48907	948	gt3l	strong	processed_ATL08_20190228132552_09480212_005_01.h5
Coregistration reference point	h_te_best_fit	2019-02-28	1642100	1642104	-62.5121	-65.4364	602.176	1.62917	10.6494	2.28174	948	gt3l	strong	processed_ATL08_20190228132552_09480212_005_01.h5
Coregistration reference point	h_te_best_fit	2019-02-28	1642105	1642107	-62.5123	-65.4355	594.288	1.12976	9.41309	1.59177	948	gt3l	strong	processed_ATL08_20190228132552_09480212_005_01.h5
Coregistration reference point	h_te_best_fit	2019-02-28	1642110	1642114	-62.5125	-65.4347	586.802	0.635509			948	gt3l	strong	processed_ATL08_20190228132552_09480212_005_01.h5
Coregistration reference point	h_te_best_fit	2019-02-28	1642117	1642119	-62.5128	-65.4335	582.923	1.09013			948	gt3l	strong	processed_ATL08_20190228132552_09480212_005_01.h5
Coregistration reference point	h_te_best_fit	2019-02-28	1642120	1642121	-62.513	-65.4329	580.963	1.43286			948	gt3l	strong	processed_ATL08_20190228132552_09480212_005_01.h5
Coregistration reference point	h_te_best_fit	2019-02-28	1642131	1642134	-62.5135	-65.4309	579.356	0.792463			948	gt3l	strong	processed_ATL08_20190228132552_09480212_005_01.h5
Coregistration reference point	h_te_best_fit	2019-02-28	1642135	1642139	-62.5137	-65.4302	578.287	0.99323			948	gt3l	strong	processed_ATL08_20190228132552_09480212_005_01.h5
Coregistration reference point	h_te_best_fit	2019-02-28	1642140	1642143	-62.514	-65.4293	575.577	0.646248			948	gt3l	strong	processed_ATL08_20190228132552_09480212_005_01.h5
Coregistration reference point	h_te_best_fit	2019-02-28	1642146	1642149	-62.5142	-65.4284	573.043	0.600305			948	gt3l	strong	processed_ATL08_20190228132552_09480212_005_01.h5
Coregistration reference point	h_te_best_fit	2019-02-28	1642150	1642154	-62.5145	-65.4276	571.175	0.791216			948	gt3l	strong	processed_ATL08_20190228132552_09480212_005_01.h5
Coregistration reference point	h_te_best_fit	2019-02-28	1642155	1642157	-62.5147	-65.4267	570.715	0.866112			948	gt3l	strong	processed_ATL08_20190228132552_09480212_005_01.h5
Coregistration reference point	h_te_best_fit	2019-02-28	1642160	1642164	-62.5149	-65.4258	570.966	0.533583			948	gt3l	strong	processed_ATL08_20190228132552_09480212_005_01.h5
Coregistration reference point	h_te_best_fit	2019-02-28	1642167	1642169	-62.5152	-65.4249	570.952	0.935918			948	gt3l	strong	processed_ATL08_20190228132552_09480212_005_01.h5
Coregistration reference point	h_te_best_fit	2019-02-28	1642170	1642174	-62.5154	-65.424	570.841	0.903208			948	gt3l	strong	processed_ATL08_20190228132552_09480212_005_01.h5
Coregistration reference point	h_te_best_fit	2019-02-28	1642175	1642179	-62.5157	-65.4231	570.907	0.503534			948	gt3l	strong	processed_ATL08_20190228132552_09480212_005_01.h5
Coregistration reference point	h_te_best_fit	2019-02-28	1642180	1642184	-62.5159	-65.4222	572.319	0.635492			948	gt3l	strong	processed_ATL08_20190228132552_09480212_005_01.h5
Coregistration reference point	h_te_best_fit	2019-02-28	1642185	1642189	-62.5162	-65.4213	574.286	0.791098			948	gt3l	strong	processed_ATL08_20190228132552_09480212_005_01.h5
Coregistration reference point	h_te_best_fit	2019-02-28	1642190	1642194	-62.5164	-65.4204	576.362	0.510571			948	gt3l	strong	processed_ATL08_20190228132552_09480212_005_01.h5
Coregistration reference point	h_te_best_fit	2019-02-28	1642195	1642199	-62.5166	-65.4196	578.434	0.53912			948	gt3l	strong	processed_ATL08_20190228132552_09480212_005_01.h5
Coregistration reference point	h_te_best_fit	2019-02-28	1642200	1642204	-62.5168	-65.4187	579.505	0.627722			948	gt3l	strong	processed_ATL08_20190228132552_09480212_005_01.h5
Coregistration reference point	h_te_best_fit	2019-02-28	1642205	1642209	-62.5171	-65.4178	578.76	1.16284			948	gt3l	strong	processed_ATL08_20190228132552_09480212_005_01.h5
Coregistration reference point	h_te_best_fit	2019-02-28	1642210	1642214	-62.5173	-65.4169	578.725	0.570331			948	gt3l	strong	processed_ATL08_20190228132552_09480212_005_01.h5
Coregistration reference point	h_te_best_fit	2019-02-28	1642216	1642219	-62.5176	-65.416	588.559	1.23104	10.0702	1.70378	948	gt3l	strong	processed_ATL08_20190228132552_09480212_005_01.h5
Coregistration reference point	h_te_best_fit	2019-02-28	1642220	1642224	-62.5178	-65.4151	611.103	1.63758	8.5769	2.28758	948	gt3l	strong	processed_ATL08_20190228132552_09480212_005_01.h5
Coregistration reference point	h_te_best_fit	2019-02-28	1642225	1642229	-62.5181	-65.4142	626.25	0.961219	5.35974	1.36501	948	gt3l	strong	processed_ATL08_20190228132552_09480212_005_01.h5
Coregistration reference point	h_te_best_fit	2019-02-28	1642231	1642234	-62.5183	-65.4134	678.335	14.7809	10.4135	12.5025	948	gt3l	strong	processed_ATL08_20190228132552_09480212_005_01.h5
Coregistration reference point	h_te_best_fit	2019-02-28	1642235	1642239	-62.5186	-65.4125	782.016	29.7068	15.7312	11.1723	948	gt3l	strong	processed_ATL08_20190228132552_09480212_005_01.h5
Coregistration reference point	h_te_best_fit	2019-02-28	1642240	1642244	-62.5188	-65.4116	880.527	16.1511	12.3886	9.24162	948	gt3l	strong	processed_ATL08_20190228132552_09480212_005_01.h5
Coregistration reference point	h_te_best_fit	2019-02-28	1642245	1642249	-62.5191	-65.4107	950.322	5.83452	6.71027	2.62435	948	gt3l	strong	processed_ATL08_20190228132552_09480212_005_01.h5
Coregistration reference point	h_te_best_fit	2019-02-28	1642250	1642254	-62.5193	-65.4098	960.505	12.2785	8.89148	5.86334	948	gt3l	strong	processed_ATL08_20190228132552_09480212_005_01.h5
Coregistration reference point	h_te_best_fit	2019-02-28	1642255	1642259	-62.5196	-65.4089	918.021		16.3223		948	gt3l	strong	processed_ATL08_20190228132552_09480212_005_01.h5
Coregistration reference point	h_te_best_fit	2019-02-28	1642260	1642263	-62.5198	-65.408	878.855		21.2541		948	gt3l	strong	processed_ATL08_20190228132552_09480212_005_01.h5
Coregistration reference point	h_te_best_fit	2019-02-28	1642265	1642269	-62.52	-65.4071	791.527	10.9866	19.1374	9.57789	948	gt3l	strong	processed_ATL08_20190228132552_09480212_005_01.h5
Coregistration reference point	h_te_best_fit	2019-02-28	1642270	1642274	-62.5203	-65.4062	759.829	1.58708	10.8975	2.16398	948	gt3l	strong	processed_ATL08_20190228132552_09480212_005_01.h5
Coregistration reference point	h_te_best_fit	2019-02-28	1642275	1642279	-62.5205	-65.4054	759.851	0.765928	10.7774	1.07795	948	gt3l	strong	processed_ATL08_20190228132552_09480212_005_01.h5
Coregistration reference point	h_te_best_fit	2019-02-28	1642280	1642284	-62.5207	-65.4045	770.008	0.693947			948	gt3l	strong	processed_ATL08_20190228132552_09480212_005_01.h5
Coregistration reference point	h_te_best_fit	2019-02-28	1642285	1642289	-62.521	-65.4036	771.211	0.936934	5.06189	1.2139	948	gt3l	strong	processed_ATL08_20190228132552_09480212_005_01.h5
Coregistration reference point	h_te_best_fit	2019-02-28	1642290	1642294	-62.5212	-65.4027	805.262	1.80714	3.98706	1.83109	948	gt3l	strong	processed_ATL08_20190228132552_09480212_005_01.h5
Coregistration reference point	h_te_best_fit	2019-02-28	1642295	1642299	-62.5215	-65.4018	846.163	3.15799	4.73499	3.07077	948	gt3l	strong	processed_ATL08_20190228132552_09480212_005_01.h5
Coregistration reference point	h_te_best_fit	2019-02-28	1642300	1642304	-62.5217	-65.4009	947.235	5.09936	27.4697	5.71361	948	gt3l	strong	processed_ATL08_20190228132552_09480212_005_01.h5
Coregistration reference point	h_te_best_fit	2019-02-28	1642305	1642309	-62.522	-65.4	1023.02	2.03234	10.6838	2.74263	948	gt3l	strong	processed_ATL08_20190228132552_09480212_005_01.h5
Coregistration reference point	h_te_best_fit	2019-02-28	1642310	1642314	-62.5222	-65.3992	991.391	12.6274	27.172	12.3258	948	gt3l	strong	processed_ATL08_20190228132552_09480212_005_01.h5
Coregistration reference point	h_te_best_fit	2019-02-28	1642320	1642324	-62.5226	-65.3974	783.4	3.55778	5.00757	2.82481	948	gt3l	strong	processed_ATL08_20190228132552_09480212_005_01.h5
Coregistration reference point	h_te_best_fit	2019-02-28	1642325	1642329	-62.5229	-65.3965	742.361	3.61667	4.82111	1.82038	948	gt3l	strong	processed_ATL08_20190228132552_09480212_005_01.h5
Coregistration reference point	h_te_best_fit	2019-02-28	1642330	1642334	-62.5231	-65.3956	738.446	7.44102	8.19165	3.9942	948	gt3l	strong	processed_ATL08_20190228132552_09480212_005_01.h5
Coregistration reference point	h_te_best_fit	2019-02-28	1642345	1642349	-62.5238	-65.3929	529.627	0.634832	6.96625	0.898222	948	gt3l	strong	processed_ATL08_20190228132552_09480212_005_01.h5
Coregistration reference point	h_te_best_fit	2019-02-28	1642350	1642354	-62.524	-65.392	519.591	0.594183	4.02161	0.844436	948	gt3l	strong	processed_ATL08_20190228132552_09480212_005_01.h5
Coregistration reference point	h_te_best_fit	2019-02-28	1642355	1642359	-62.5243	-65.3912	510.149	0.54311	8.39475	0.765845	948	gt3l	strong	processed_ATL08_20190228132552_09480212_005_01.h5
Coregistration reference point	h_te_best_fit	2019-02-28	1642360	1642364	-62.5245	-65.3903	513.737	0.574724	8.03235	0.811772	948	gt3l	strong	processed_ATL08_20190228132552_09480212_005_01.h5
Coregistration reference point	h_te_best_fit	2019-02-28	1642365	1642369	-62.5248	-65.3894	519.212	0.973546	7.90918	1.05731	948	gt3l	strong	processed_ATL08_20190228132552_09480212_005_01.h5
Coregistration reference point	h_te_best_fit	2019-02-28	1642370	1642374	-62.525	-65.3885	549.98	1.52101	6.27795	1.40636	948	gt3l	strong	processed_ATL08_20190228132552_09480212_005_01.h5
Coregistration reference point	h_te_best_fit	2019-02-28	1642375	1642379	-62.5252	-65.3876	576.577	1.03883	7.5155	1.23571	948	gt3l	strong	processed_ATL08_20190228132552_09480212_005_01.h5
Coregistration reference point	h_te_best_fit	2019-02-28	1642380	1642384	-62.5255	-65.3867	574.645	0.822937	10.2336	1.14908	948	gt3l	strong	processed_ATL08_20190228132552_09480212_005_01.h5
Coregistration reference point	h_te_best_fit	2019-02-28	1642385	1642386	-62.5257	-65.386	536.464	5.767	11.3053	6.44069	948	gt3l	strong	processed_ATL08_20190228132552_09480212_005_01.h5
Coregistration reference point	h_te_best_fit	2019-02-28	1642394	1642394	-62.5261	-65.3845	512.318	9.68667	10.4739	13.3216	948	gt3l	strong	processed_ATL08_20190228132552_09480212_005_01.h5
Coregistration reference point	h_te_best_fit	2019-02-28	1642395	1642398	-62.5262	-65.3841	502.985	0.960117	11.3565	1.32993	948	gt3l	strong	processed_ATL08_20190228132552_09480212_005_01.h5
Coregistration reference point	h_te_best_fit	2019-02-28	1642401	1642404	-62.5264	-65.3832	491.138	0.872968	10.1867	1.23318	948	gt3l	strong	processed_ATL08_20190228132552_09480212_005_01.h5
Coregistration reference point	h_te_best_fit	2019-02-28	1642405	1642409	-62.5267	-65.3823	473.515	0.811424	10.3326	1.12333	948	gt3l	strong	processed_ATL08_20190228132552_09480212_005_01.h5
Coregistration reference point	h_te_best_fit	2019-02-28	1642410	1642414	-62.5269	-65.3814	447.899	1.01185	11.1389	1.21138	948	gt3l	strong	processed_ATL08_20190228132552_09480212_005_01.h5
Coregistration reference point	h_te_best_fit	2019-02-28	1642415	1642419	-62.5271	-65.3805	399.006	0.66372	6.80899	0.809175	948	gt3l	strong	processed_ATL08_20190228132552_09480212_005_01.h5
Coregistration reference point	h_te_best_fit	2019-02-28	1642420	1642424	-62.5274	-65.3796	372.211	0.810686	9.63159	0.909325	948	gt3l	strong	processed_ATL08_20190228132552_09480212_005_01.h5
Coregistration reference point	h_te_best_fit	2019-02-28	1642425	1642429	-62.5276	-65.3787	311.294	0.462741	11.8591	0.619826	948	gt3l	strong	processed_ATL08_20190228132552_09480212_005_01.h5
Coregistration reference point	h_te_best_fit	2019-02-28	1642430	1642434	-62.5278	-65.3778	311.497	0.360089	6.42239	0.504601	948	gt3l	strong	processed_ATL08_20190228132552_09480212_005_01.h5
Coregistration reference point	h_te_best_fit	2019-02-28	1642435	1642439	-62.5281	-65.377	314.459	0.423852	6.03882	0.57618	948	gt3l	strong	processed_ATL08_20190228132552_09480212_005_01.h5
Coregistration reference point	h_te_best_fit	2019-02-28	1642440	1642444	-62.5283	-65.3761	308.328	0.443875	4.0542	0.527847	948	gt3l	strong	processed_ATL08_20190228132552_09480212_005_01.h5
Coregistration reference point	h_te_best_fit	2019-02-28	1642445	1642449	-62.5285	-65.3752	300.658	0.612052	4.9827	0.63661	948	gt3l	strong	processed_ATL08_20190228132552_09480212_005_01.h5
Coregistration reference point	h_te_best_fit	2019-02-28	1642450	1642454	-62.5288	-65.3743	295.613	0.76267	5.52182	0.6966	948	gt3l	strong	processed_ATL08_20190228132552_09480212_005_01.h5
Coregistration reference point	h_te_best_fit	2019-02-28	1642455	1642459	-62.529	-65.3734	292.271	0.408924	6.84921	0.553857	948	gt3l	strong	processed_ATL08_20190228132552_09480212_005_01.h5
Coregistration reference point	h_te_best_fit	2019-02-28	1642460	1642464	-62.5293	-65.3725	292.818	0.25213			948	gt3l	strong	processed_ATL08_20190228132552_09480212_005_01.h5
Coregistration reference point	h_te_best_fit	2019-02-28	1642465	1642469	-62.5295	-65.3716	292.69	0.255552			948	gt3l	strong	processed_ATL08_20190228132552_09480212_005_01.h5
Coregistration reference point	h_te_best_fit	2019-02-28	1642470	1642474	-62.5297	-65.3707	290.268	0.254563			948	gt3l	strong	processed_ATL08_20190228132552_09480212_005_01.h5
Coregistration reference point	h_te_best_fit	2019-02-28	1642475	1642479	-62.53	-65.3699	290.463	0.253345			948	gt3l	strong	processed_ATL08_20190228132552_09480212_005_01.h5
Coregistration reference point	h_te_best_fit	2019-02-28	1642480	1642484	-62.5302	-65.369	289.189	0.257836			948	gt3l	strong	processed_ATL08_20190228132552_09480212_005_01.h5
Coregistration reference point	h_te_best_fit	2019-02-28	1642485	1642489	-62.5304	-65.3681	287.132	0.243504			948	gt3l	strong	processed_ATL08_20190228132552_09480212_005_01.h5
Coregistration reference point	h_te_best_fit	2019-02-28	1642490	1642494	-62.5307	-65.3672	285.143	0.234008			948	gt3l	strong	processed_ATL08_20190228132552_09480212_005_01.h5
Coregistration reference point	h_te_best_fit	2019-02-28	1642495	1642499	-62.5309	-65.3663	283.295	0.238126			948	gt3l	strong	processed_ATL08_20190228132552_09480212_005_01.h5
Coregistration reference point	h_te_best_fit	2019-02-28	1642500	1642504	-62.5312	-65.3654	280.965	0.246909			948	gt3l	strong	processed_ATL08_20190228132552_09480212_005_01.h5
Coregistration reference point	h_te_best_fit	2019-02-28	1642505	1642509	-62.5314	-65.3645	278.832	0.309173			948	gt3l	strong	processed_ATL08_20190228132552_09480212_005_01.h5
Coregistration reference point	h_te_best_fit	2019-02-28	1642510	1642514	-62.5316	-65.3636	278.778	0.396481			948	gt3l	strong	processed_ATL08_20190228132552_09480212_005_01.h5
Coregistration reference point	h_te_best_fit	2019-02-28	1642515	1642519	-62.5319	-65.3628	279.309	0.250655			948	gt3l	strong	processed_ATL08_20190228132552_09480212_005_01.h5
Coregistration reference point	h_te_best_fit	2019-02-28	1642520	1642524	-62.5321	-65.3619	278.383	0.395354			948	gt3l	strong	processed_ATL08_20190228132552_09480212_005_01.h5
Coregistration reference point	h_te_best_fit	2019-02-28	1642525	1642529	-62.5323	-65.361	273.822	0.384411			948	gt3l	strong	processed_ATL08_20190228132552_09480212_005_01.h5
Coregistration reference point	h_te_best_fit	2019-02-28	1642530	1642534	-62.5326	-65.3601	274.606	0.263278			948	gt3l	strong	processed_ATL08_20190228132552_09480212_005_01.h5
Coregistration reference point	h_te_best_fit	2019-02-28	1642536	1642539	-62.5328	-65.3592	275.937	0.304173			948	gt3l	strong	processed_ATL08_20190228132552_09480212_005_01.h5
Coregistration reference point	h_te_best_fit	2019-02-28	1642540	1642544	-62.5331	-65.3583	275.697	0.442473			948	gt3l	strong	processed_ATL08_20190228132552_09480212_005_01.h5
Coregistration reference point	h_te_best_fit	2019-02-28	1642545	1642548	-62.5333	-65.3574	276.459	0.297672			948	gt3l	strong	processed_ATL08_20190228132552_09480212_005_01.h5
Coregistration reference point	h_te_best_fit	2019-02-28	1642550	1642554	-62.5335	-65.3565	272.634	0.261445			948	gt3l	strong	processed_ATL08_20190228132552_09480212_005_01.h5
Coregistration reference point	h_te_best_fit	2019-02-28	1642555	1642559	-62.5338	-65.3557	271.776	0.341701			948	gt3l	strong	processed_ATL08_20190228132552_09480212_005_01.h5
Coregistration reference point	h_te_best_fit	2019-02-28	1642560	1642564	-62.534	-65.3548	271.818	0.36991			948	gt3l	strong	processed_ATL08_20190228132552_09480212_005_01.h5
Coregistration reference point	h_te_best_fit	2019-02-28	1642565	1642569	-62.5343	-65.3539	268.436	0.268755			948	gt3l	strong	processed_ATL08_20190228132552_09480212_005_01.h5
Coregistration reference point	h_te_best_fit	2019-02-28	1642571	1642574	-62.5345	-65.353	265.924	0.349363			948	gt3l	strong	processed_ATL08_20190228132552_09480212_005_01.h5
Coregistration reference point	h_te_best_fit	2019-02-28	1642575	1642579	-62.5347	-65.3521	264.77	0.425321			948	gt3l	strong	processed_ATL08_20190228132552_09480212_005_01.h5
Coregistration reference point	h_te_best_fit	2019-02-28	1642580	1642583	-62.535	-65.3512	266.57	0.315999			948	gt3l	strong	processed_ATL08_20190228132552_09480212_005_01.h5
Coregistration reference point	h_te_best_fit	2019-02-28	1642586	1642590	-62.5353	-65.3502	265.722	0.236435			948	gt3l	strong	processed_ATL08_20190228132552_09480212_005_01.h5
Coregistration reference point	h_te_best_fit	2019-02-28	1642593	1642595	-62.5356	-65.3489	258.949	0.371637			948	gt3l	strong	processed_ATL08_20190228132552_09480212_005_01.h5
Coregistration reference point	h_te_best_fit	2019-02-28	1642596	1642600	-62.5357	-65.3484	258.466	0.397592			948	gt3l	strong	processed_ATL08_20190228132552_09480212_005_01.h5
Coregistration reference point	h_te_best_fit	2019-02-28	1642601	1642604	-62.536	-65.3475	257.228	0.281466			948	gt3l	strong	processed_ATL08_20190228132552_09480212_005_01.h5
Coregistration reference point	h_te_best_fit	2019-02-28	1642607	1642610	-62.5362	-65.3466	255.571	0.26896			948	gt3l	strong	processed_ATL08_20190228132552_09480212_005_01.h5
Coregistration reference point	h_te_best_fit	2019-02-28	1642611	1642615	-62.5365	-65.3457	252.869	0.409339			948	gt3l	strong	processed_ATL08_20190228132552_09480212_005_01.h5
Coregistration reference point	h_te_best_fit	2019-02-28	1642616	1642619	-62.5367	-65.3448	249.466	0.335158			948	gt3l	strong	processed_ATL08_20190228132552_09480212_005_01.h5
Coregistration reference point	h_te_best_fit	2019-02-28	1642621	1642625	-62.5369	-65.3439	248.029	0.225581			948	gt3l	strong	processed_ATL08_20190228132552_09480212_005_01.h5
Coregistration reference point	h_te_best_fit	2019-02-28	1642626	1642630	-62.5372	-65.343	247.214	0.389708			948	gt3l	strong	processed_ATL08_20190228132552_09480212_005_01.h5
Coregistration reference point	h_te_best_fit	2019-02-28	1642631	1642635	-62.5374	-65.3422	247.456	0.378634			948	gt3l	strong	processed_ATL08_20190228132552_09480212_005_01.h5
Coregistration reference point	h_te_best_fit	2019-02-28	1642636	1642640	-62.5377	-65.3413	252.736	0.238589			948	gt3l	strong	processed_ATL08_20190228132552_09480212_005_01.h5
Coregistration reference point	h_te_best_fit	2019-02-28	1642642	1642645	-62.5379	-65.3404	259.241	0.357254			948	gt3l	strong	processed_ATL08_20190228132552_09480212_005_01.h5
Coregistration reference point	h_te_best_fit	2019-02-28	1642646	1642650	-62.5381	-65.3395	262.804	0.391685	9.50061	0.562207	948	gt3l	strong	processed_ATL08_20190228132552_09480212_005_01.h5
Coregistration reference point	h_te_best_fit	2019-02-28	1642651	1642654	-62.5384	-65.3386	255.364	0.319343	9.21347	0.455317	948	gt3l	strong	processed_ATL08_20190228132552_09480212_005_01.h5
Coregistration reference point	h_te_best_fit	2019-02-28	1642656	1642660	-62.5386	-65.3377	254.955	0.301449	8.98589	0.434249	948	gt3l	strong	processed_ATL08_20190228132552_09480212_005_01.h5
Coregistration reference point	h_te_best_fit	2019-02-28	1642661	1642665	-62.5388	-65.3368	252.158	0.456447	9.54636	0.651501	948	gt3l	strong	processed_ATL08_20190228132552_09480212_005_01.h5
Coregistration reference point	h_te_best_fit	2019-02-28	1642666	1642669	-62.5391	-65.3359	262.597	0.369278			948	gt3l	strong	processed_ATL08_20190228132552_09480212_005_01.h5
Coregistration reference point	h_te_best_fit	2019-02-28	1642671	1642675	-62.5393	-65.3351	262.613	0.235643			948	gt3l	strong	processed_ATL08_20190228132552_09480212_005_01.h5
Coregistration reference point	h_te_best_fit	2019-02-28	1642678	1642680	-62.5396	-65.3342	259.117	0.451955	9.88965	0.645445	948	gt3l	strong	processed_ATL08_20190228132552_09480212_005_01.h5
Coregistration reference point	h_te_best_fit	2019-02-28	1642681	1642685	-62.5398	-65.3333	255.649	0.471733	8.65347	0.667047	948	gt3l	strong	processed_ATL08_20190228132552_09480212_005_01.h5
Coregistration reference point	h_te_best_fit	2019-02-28	1642686	1642690	-62.54	-65.3324	264.77	0.252947			948	gt3l	strong	processed_ATL08_20190228132552_09480212_005_01.h5
Coregistration reference point	h_te_best_fit	2019-02-28	1642692	1642695	-62.5403	-65.3315	276.297	0.444687	7.43143	0.628927	948	gt3l	strong	processed_ATL08_20190228132552_09480212_005_01.h5
Coregistration reference point	h_te_best_fit	2019-02-28	1642696	1642700	-62.5405	-65.3306	299.06	0.39009	10.4742	0.545743	948	gt3l	strong	processed_ATL08_20190228132552_09480212_005_01.h5
Coregistration reference point	h_te_best_fit	2019-02-28	1642701	1642705	-62.5408	-65.3297	321.03	0.605387	4.60291	0.728238	948	gt3l	strong	processed_ATL08_20190228132552_09480212_005_01.h5
Coregistration reference point	h_te_best_fit	2019-02-28	1642706	1642710	-62.541	-65.3288	374.604	1.03079	3.98212	0.958842	948	gt3l	strong	processed_ATL08_20190228132552_09480212_005_01.h5
Coregistration reference point	h_te_best_fit	2019-02-28	1642711	1642715	-62.5413	-65.328	409.711	0.734721	2.82086	0.972513	948	gt3l	strong	processed_ATL08_20190228132552_09480212_005_01.h5
Coregistration reference point	h_te_best_fit	2019-02-28	1642716	1642720	-62.5415	-65.3271	446.135	0.929827	3.62271	1.11754	948	gt3l	strong	processed_ATL08_20190228132552_09480212_005_01.h5
Coregistration reference point	h_te_best_fit	2019-02-28	1642721	1642725	-62.5418	-65.3262	481.513	0.74342	2.65881	1.01106	948	gt3l	strong	processed_ATL08_20190228132552_09480212_005_01.h5
Coregistration reference point	h_te_best_fit	2019-02-28	1642726	1642730	-62.542	-65.3253	507.596	0.72298	2.89844	0.970157	948	gt3l	strong	processed_ATL08_20190228132552_09480212_005_01.h5
Coregistration reference point	h_te_best_fit	2019-02-28	1642731	1642735	-62.5422	-65.3244	541.527	0.915902	3.58441	1.14493	948	gt3l	strong	processed_ATL08_20190228132552_09480212_005_01.h5
Coregistration reference point	h_te_best_fit	2019-02-28	1642736	1642740	-62.5425	-65.3235	576.294	0.889837	2.74084	1.1714	948	gt3l	strong	processed_ATL08_20190228132552_09480212_005_01.h5
Coregistration reference point	h_te_best_fit	2019-02-28	1642741	1642745	-62.5427	-65.3226	608.176	0.980278	3.70618	1.20299	948	gt3l	strong	processed_ATL08_20190228132552_09480212_005_01.h5
Coregistration reference point	h_te_best_fit	2019-02-28	1642746	1642750	-62.543	-65.3217	658.642	3.35129	8.46619	1.78129	948	gt3l	strong	processed_ATL08_20190228132552_09480212_005_01.h5
Coregistration reference point	h_te_best_fit	2019-02-28	1642751	1642755	-62.5432	-65.3209	756.465	4.314	6.82208	2.09294	948	gt3l	strong	processed_ATL08_20190228132552_09480212_005_01.h5
Coregistration reference point	h_te_best_fit	2019-02-28	1642756	1642760	-62.5435	-65.32	836.519	4.65877	6.58728	2.19272	948	gt3l	strong	processed_ATL08_20190228132552_09480212_005_01.h5
Coregistration reference point	h_te_best_fit	2019-02-28	1642761	1642765	-62.5437	-65.3191	916.756	5.84398	7.32129	2.76955	948	gt3l	strong	processed_ATL08_20190228132552_09480212_005_01.h5
Coregistration reference point	h_te_best_fit	2019-02-28	1642766	1642770	-62.544	-65.3182	1002.68	5.5704	6.9054	2.51534	948	gt3l	strong	processed_ATL08_20190228132552_09480212_005_01.h5
Coregistration reference point	h_te_best_fit	2019-02-28	1642771	1642775	-62.5443	-65.3173	1094.49	6.19586	6.66284	2.99987	948	gt3l	strong	processed_ATL08_20190228132552_09480212_005_01.h5
Coregistration reference point	h_te_best_fit	2019-02-28	1642776	1642780	-62.5445	-65.3164	1201.84	9.56072	8.8866	4.16477	948	gt3l	strong	processed_ATL08_20190228132552_09480212_005_01.h5
Coregistration reference point	h_te_best_fit	2019-02-28	1642781	1642785	-62.5448	-65.3155	1289.74	20.5045	9.29297	7.09416	948	gt3l	strong	processed_ATL08_20190228132552_09480212_005_01.h5
Coregistration reference point	h_te_best_fit	2019-02-28	1642786	1642790	-62.545	-65.3147	1390.26	13.3853	9.69971	6.55143	948	gt3l	strong	processed_ATL08_20190228132552_09480212_005_01.h5
Coregistration reference point	h_te_best_fit	2019-02-28	1642791	1642795	-62.5453	-65.3138	1456.35	10.5493	7.04944	4.57309	948	gt3l	strong	processed_ATL08_20190228132552_09480212_005_01.h5
Coregistration reference point	h_te_best_fit	2019-02-28	1642796	1642800	-62.5455	-65.3129	1483.73	8.40073	6.02979	3.33867	948	gt3l	strong	processed_ATL08_20190228132552_09480212_005_01.h5
Coregistration reference point	h_te_best_fit	2019-02-28	1642801	1642805	-62.5458	-65.312	1596.35	9.17888	8.40015	5.48549	948	gt3l	strong	processed_ATL08_20190228132552_09480212_005_01.h5
Coregistration reference point	h_te_best_fit	2019-02-28	1642806	1642810	-62.546	-65.3111	1651.02	6.47076	5.16186	3.60178	948	gt3l	strong	processed_ATL08_20190228132552_09480212_005_01.h5
Coregistration reference point	h_te_best_fit	2019-02-28	1642811	1642815	-62.5463	-65.3102	1720.34	2.72195	6.49536	3.0574	948	gt3l	strong	processed_ATL08_20190228132552_09480212_005_01.h5
Coregistration reference point	h_te_best_fit	2019-02-28	1642816	1642820	-62.5465	-65.3093	1732.78	1.55606			948	gt3l	strong	processed_ATL08_20190228132552_09480212_005_01.h5
Coregistration reference point	h_te_best_fit	2019-02-28	1642821	1642825	-62.5468	-65.3084	1718.46	1.95506	7.52942	2.7062	948	gt3l	strong	processed_ATL08_20190228132552_09480212_005_01.h5
Coregistration reference point	h_te_best_fit	2019-02-28	1642826	1642830	-62.547	-65.3076	1693.64	2.91915	7.21118	4.0305	948	gt3l	strong	processed_ATL08_20190228132552_09480212_005_01.h5
Coregistration reference point	h_te_best_fit	2019-02-28	1642831	1642835	-62.5472	-65.3067	1668.97	2.44903	7.08069	3.4075	948	gt3l	strong	processed_ATL08_20190228132552_09480212_005_01.h5
Coregistration reference point	h_te_best_fit	2019-02-28	1642836	1642840	-62.5474	-65.3058	1646.49	2.19799	8.22607	3.04689	948	gt3l	strong	processed_ATL08_20190228132552_09480212_005_01.h5
Coregistration reference point	h_te_best_fit	2019-02-28	1642841	1642845	-62.5477	-65.3049	1625.86	1.87428	6.86902	2.62399	948	gt3l	strong	processed_ATL08_20190228132552_09480212_005_01.h5
Coregistration reference point	h_te_best_fit	2019-02-28	1642846	1642850	-62.5479	-65.304	1609.6	1.71709	6.97144	2.39326	948	gt3l	strong	processed_ATL08_20190228132552_09480212_005_01.h5
Coregistration reference point	h_te_best_fit	2019-02-28	1642851	1642855	-62.5482	-65.3031	1596.48	1.57704	7.52734	2.19656	948	gt3l	strong	processed_ATL08_20190228132552_09480212_005_01.h5
Coregistration reference point	h_te_best_fit	2019-02-28	1642856	1642860	-62.5484	-65.3022	1583.71	1.57076	7.41309	2.19427	948	gt3l	strong	processed_ATL08_20190228132552_09480212_005_01.h5
Coregistration reference point	h_te_best_fit	2019-02-28	1642861	1642865	-62.5486	-65.3013	1572.35	1.77646	8.03589	2.46566	948	gt3l	strong	processed_ATL08_20190228132552_09480212_005_01.h5
Coregistration reference point	h_te_best_fit	2019-02-28	1642866	1642870	-62.5489	-65.3005	1566.03	1.62962	7.57043	2.27458	948	gt3l	strong	processed_ATL08_20190228132552_09480212_005_01.h5
Coregistration reference point	h_te_best_fit	2019-02-28	1642871	1642875	-62.5491	-65.2996	1564.17	1.43635	8.05225	2.00667	948	gt3l	strong	processed_ATL08_20190228132552_09480212_005_01.h5
Coregistration reference point	h_te_best_fit	2019-02-28	1642876	1642880	-62.5493	-65.2987	1563.27	1.40715			948	gt3l	strong	processed_ATL08_20190228132552_09480212_005_01.h5
Coregistration reference point	h_te_best_fit	2019-02-28	1642881	1642885	-62.5496	-65.2978	1564.05	1.48278	7.10339	2.07787	948	gt3l	strong	processed_ATL08_20190228132552_09480212_005_01.h5
Coregistration reference point	h_te_best_fit	2019-02-28	1642886	1642890	-62.5498	-65.2969	1569.02	1.47072	7.45398	2.06521	948	gt3l	strong	processed_ATL08_20190228132552_09480212_005_01.h5
Coregistration reference point	h_te_best_fit	2019-02-28	1642891	1642895	-62.5501	-65.296	1576.13	1.43037	7.41113	2.013	948	gt3l	strong	processed_ATL08_20190228132552_09480212_005_01.h5
Coregistration reference point	h_te_best_fit	2019-02-28	1642896	1642900	-62.5503	-65.2951	1583.61	1.41825	8.05151	1.98873	948	gt3l	strong	processed_ATL08_20190228132552_09480212_005_01.h5
Coregistration reference point	h_te_best_fit	2019-02-28	1642901	1642905	-62.5505	-65.2942	1593.52	1.38848	8.04431	1.95271	948	gt3l	strong	processed_ATL08_20190228132552_09480212_005_01.h5
Coregistration reference point	h_te_best_fit	2019-02-28	1642906	1642910	-62.5508	-65.2934	1604.21	1.40996			948	gt3l	strong	processed_ATL08_20190228132552_09480212_005_01.h5
Coregistration reference point	h_te_best_fit	2019-02-28	1642911	1642915	-62.551	-65.2925	1613.61	1.32851			948	gt3l	strong	processed_ATL08_20190228132552_09480212_005_01.h5
Coregistration reference point	h_te_best_fit	2019-02-28	1642916	1642920	-62.5513	-65.2916	1623.1	1.37008			948	gt3l	strong	processed_ATL08_20190228132552_09480212_005_01.h5
Coregistration reference point	h_te_best_fit	2019-02-28	1642921	1642925	-62.5515	-65.2907	1632.08	1.31115			948	gt3l	strong	processed_ATL08_20190228132552_09480212_005_01.h5
Coregistration reference point	h_te_best_fit	2019-02-28	1642926	1642930	-62.5517	-65.2898	1640.28	1.32743			948	gt3l	strong	processed_ATL08_20190228132552_09480212_005_01.h5
Coregistration reference point	h_te_best_fit	2019-02-28	1642931	1642935	-62.552	-65.2889	1648.33	1.32407			948	gt3l	strong	processed_ATL08_20190228132552_09480212_005_01.h5
Coregistration reference point	h_te_best_fit	2019-02-28	1642936	1642940	-62.5522	-65.288	1653.8	1.42941			948	gt3l	strong	processed_ATL08_20190228132552_09480212_005_01.h5
Coregistration reference point	h_te_best_fit	2019-02-28	1642941	1642945	-62.5525	-65.2871	1658.11	1.4257			948	gt3l	strong	processed_ATL08_20190228132552_09480212_005_01.h5
Coregistration reference point	h_te_best_fit	2019-02-28	1642947	1642950	-62.5527	-65.2863	1661.83	1.85135			948	gt3l	strong	processed_ATL08_20190228132552_09480212_005_01.h5
Coregistration reference point	h_te_best_fit	2019-02-28	1642951	1642955	-62.5529	-65.2854	1665.5	2.64877			948	gt3l	strong	processed_ATL08_20190228132552_09480212_005_01.h5
Coregistration reference point	h_te_best_fit	2019-02-28	1642956	1642959	-62.5532	-65.2845	1670.17	1.99484			948	gt3l	strong	processed_ATL08_20190228132552_09480212_005_01.h5
Coregistration reference point	h_te_best_fit	2019-02-28	1642961	1642965	-62.5534	-65.2836	1675.98	1.56858			948	gt3l	strong	processed_ATL08_20190228132552_09480212_005_01.h5
Coregistration reference point	h_te_best_fit	2019-02-28	1642966	1642970	-62.5536	-65.2827	1682.99	2.43776	7.89917	3.41852	948	gt3l	strong	processed_ATL08_20190228132552_09480212_005_01.h5
Coregistration reference point	h_te_best_fit	2019-02-28	1642971	1642975	-62.5539	-65.2818	1690.38	2.15481	7.51709	3.03129	948	gt3l	strong	processed_ATL08_20190228132552_09480212_005_01.h5
Coregistration reference point	h_te_best_fit	2019-02-28	1642976	1642980	-62.5541	-65.2809	1697.75	1.41042			948	gt3l	strong	processed_ATL08_20190228132552_09480212_005_01.h5
Coregistration reference point	h_te_best_fit	2019-02-28	1642981	1642981	-62.5543	-65.2803	1708.14	17.021			948	gt3l	strong	processed_ATL08_20190228132552_09480212_005_01.h5
Coregistration reference point	h_te_best_fit	2019-02-28	1642990	1642990	-62.5547	-65.2787	1720.41	7.98554	7.04297	10.968	948	gt3l	strong	processed_ATL08_20190228132552_09480212_005_01.h5
Coregistration reference point	h_te_best_fit	2019-02-28	1642991	1642995	-62.5548	-65.2783	1721.42	1.44196			948	gt3l	strong	processed_ATL08_20190228132552_09480212_005_01.h5
Coregistration reference point	h_te_best_fit	2019-02-28	1642997	1643000	-62.5551	-65.2774	1730.36	1.79274			948	gt3l	strong	processed_ATL08_20190228132552_09480212_005_01.h5
Coregistration reference point	h_te_best_fit	2019-02-28	1643001	1643005	-62.5553	-65.2765	1740.14	1.99593	8.6228	2.81285	948	gt3l	strong	processed_ATL08_20190228132552_09480212_005_01.h5
Coregistration reference point	h_te_best_fit	2019-02-28	1643006	1643010	-62.5556	-65.2756	1750.29	1.87341			948	gt3l	strong	processed_ATL08_20190228132552_09480212_005_01.h5
Coregistration reference point	h_te_best_fit	2019-02-28	1643011	1643015	-62.5558	-65.2747	1760.1	1.58772			948	gt3l	strong	processed_ATL08_20190228132552_09480212_005_01.h5
Coregistration reference point	h_te_best_fit	2019-02-28	1643016	1643020	-62.556	-65.2738	1768.56	1.92718			948	gt3l	strong	processed_ATL08_20190228132552_09480212_005_01.h5
Coregistration reference point	h_te_best_fit	2019-02-28	1643021	1643025	-62.5563	-65.2729	1775.71	1.93388			948	gt3l	strong	processed_ATL08_20190228132552_09480212_005_01.h5
Coregistration reference point	h_te_best_fit	2019-02-28	1643026	1643030	-62.5565	-65.272	1781	1.41243			948	gt3l	strong	processed_ATL08_20190228132552_09480212_005_01.h5
Coregistration reference point	h_te_best_fit	2019-02-28	1643031	1643035	-62.5567	-65.2712	1784.92	1.95126			948	gt3l	strong	processed_ATL08_20190228132552_09480212_005_01.h5
Coregistration reference point	h_te_best_fit	2019-02-28	1643036	1643040	-62.557	-65.2703	1787.06	2.22813			948	gt3l	strong	processed_ATL08_20190228132552_09480212_005_01.h5
Coregistration reference point	h_te_best_fit	2019-02-28	1643041	1643044	-62.5572	-65.2694	1787.66	1.83535			948	gt3l	strong	processed_ATL08_20190228132552_09480212_005_01.h5
Coregistration reference point	h_te_best_fit	2019-02-28	1643046	1643050	-62.5575	-65.2685	1787.6	1.74563			948	gt3l	strong	processed_ATL08_20190228132552_09480212_005_01.h5
Coregistration reference point	h_te_best_fit	2019-02-28	1643051	1643055	-62.5577	-65.2676	1787.01	2.47845			948	gt3l	strong	processed_ATL08_20190228132552_09480212_005_01.h5
Coregistration reference point	h_te_best_fit	2019-02-28	1643056	1643060	-62.5579	-65.2667	1786.27	2.56667			948	gt3l	strong	processed_ATL08_20190228132552_09480212_005_01.h5
Coregistration reference point	h_te_best_fit	2019-02-28	1643061	1643065	-62.5582	-65.2658	1785.47	1.45396			948	gt3l	strong	processed_ATL08_20190228132552_09480212_005_01.h5
Coregistration reference point	h_te_best_fit	2019-02-28	1643068	1643070	-62.5584	-65.265	1784.77	2.42804			948	gt3l	strong	processed_ATL08_20190228132552_09480212_005_01.h5
Coregistration reference point	h_te_best_fit	2019-02-28	1643071	1643075	-62.5587	-65.2641	1784.16	2.63543			948	gt3l	strong	processed_ATL08_20190228132552_09480212_005_01.h5
Coregistration reference point	h_te_best_fit	2019-02-28	1643076	1643079	-62.5589	-65.2632	1783.85	1.83337			948	gt3l	strong	processed_ATL08_20190228132552_09480212_005_01.h5
Coregistration reference point	h_te_best_fit	2019-02-28	1643089	1643093	-62.5595	-65.2609	1784.15	1.61025			948	gt3l	strong	processed_ATL08_20190228132552_09480212_005_01.h5
Coregistration reference point	h_te_best_fit	2019-02-28	1643094	1643098	-62.5597	-65.26	1784.33	2.6244			948	gt3l	strong	processed_ATL08_20190228132552_09480212_005_01.h5
Coregistration reference point	h_te_best_fit	2019-02-28	1643099	1643103	-62.56	-65.2591	1785.07	2.48945			948	gt3l	strong	processed_ATL08_20190228132552_09480212_005_01.h5
Coregistration reference point	h_te_best_fit	2019-02-28	1643104	1643108	-62.5602	-65.2582	1785.34	1.61562			948	gt3l	strong	processed_ATL08_20190228132552_09480212_005_01.h5
Coregistration reference point	h_te_best_fit	2019-02-28	1643110	1643113	-62.5605	-65.2573	1784.78	2.19233			948	gt3l	strong	processed_ATL08_20190228132552_09480212_005_01.h5
Coregistration reference point	h_te_best_fit	2019-02-28	1643114	1643118	-62.5607	-65.2564	1783.38	2.56968			948	gt3l	strong	processed_ATL08_20190228132552_09480212_005_01.h5
Coregistration reference point	h_te_best_fit	2019-02-28	1643119	1643122	-62.5609	-65.2555	1781.34	1.90133			948	gt3l	strong	processed_ATL08_20190228132552_09480212_005_01.h5
Coregistration reference point	h_te_best_fit	2019-02-28	1643124	1643128	-62.5612	-65.2547	1778.37	1.74482			948	gt3l	strong	processed_ATL08_20190228132552_09480212_005_01.h5
Coregistration reference point	h_te_best_fit	2019-02-28	1643129	1643133	-62.5614	-65.2538	1775.06	2.52076			948	gt3l	strong	processed_ATL08_20190228132552_09480212_005_01.h5
Coregistration reference point	h_te_best_fit	2019-02-28	1643134	1643138	-62.5616	-65.2529	1771.6	2.48215			948	gt3l	strong	processed_ATL08_20190228132552_09480212_005_01.h5
Coregistration reference point	h_te_best_fit	2019-02-28	1643139	1643143	-62.5619	-65.252	1767.91	1.46827			948	gt3l	strong	processed_ATL08_20190228132552_09480212_005_01.h5
Coregistration reference point	h_te_best_fit	2019-02-28	1643146	1643148	-62.5621	-65.2511	1763.96	2.65915			948	gt3l	strong	processed_ATL08_20190228132552_09480212_005_01.h5
Coregistration reference point	h_te_best_fit	2019-02-28	1643149	1643153	-62.5624	-65.2502	1759.69	2.85265			948	gt3l	strong	processed_ATL08_20190228132552_09480212_005_01.h5
Coregistration reference point	h_te_best_fit	2019-02-28	1643154	1643157	-62.5626	-65.2493	1754.89	1.85943	6.34338	2.62289	948	gt3l	strong	processed_ATL08_20190228132552_09480212_005_01.h5
Coregistration reference point	h_te_best_fit	2019-02-28	1643160	1643163	-62.5628	-65.2484	1749.81	1.89468			948	gt3l	strong	processed_ATL08_20190228132552_09480212_005_01.h5
Coregistration reference point	h_te_best_fit	2019-02-28	1643164	1643168	-62.5631	-65.2476	1744.44	3.17007			948	gt3l	strong	processed_ATL08_20190228132552_09480212_005_01.h5
Coregistration reference point	h_te_best_fit	2019-02-28	1643169	1643171	-62.5633	-65.2467	1739.04	2.61269	2.38416	3.69654	948	gt3l	strong	processed_ATL08_20190228132552_09480212_005_01.h5
Coregistration reference point	h_te_best_fit	2019-02-28	1643174	1643178	-62.5635	-65.2458	1733.46	1.59287	7.8905	2.23062	948	gt3l	strong	processed_ATL08_20190228132552_09480212_005_01.h5
Coregistration reference point	h_te_best_fit	2019-02-28	1643181	1643183	-62.5639	-65.2448	1728.77	3.07164			948	gt3l	strong	processed_ATL08_20190228132552_09480212_005_01.h5
Coregistration reference point	h_te_best_fit	2019-02-28	1643184	1643185	-62.564	-65.2441	1714.19	4.32106	6.08398	5.81115	948	gt3l	strong	processed_ATL08_20190228132552_09480212_005_01.h5
Coregistration reference point	h_te_best_fit	2019-02-28	1643195	1643198	-62.5645	-65.242	1711.02	2.15746			948	gt3l	strong	processed_ATL08_20190228132552_09480212_005_01.h5
Coregistration reference point	h_te_best_fit	2019-02-28	1643199	1643203	-62.5647	-65.2413	1707.44	3.20879			948	gt3l	strong	processed_ATL08_20190228132552_09480212_005_01.h5
Coregistration reference point	h_te_best_fit	2019-02-28	1643204	1643207	-62.5649	-65.2404	1702.68	2.12644			948	gt3l	strong	processed_ATL08_20190228132552_09480212_005_01.h5
Coregistration reference point	h_te_best_fit	2019-02-28	1643209	1643213	-62.5652	-65.2396	1698.4	1.64991			948	gt3l	strong	processed_ATL08_20190228132552_09480212_005_01.h5
Coregistration reference point	h_te_best_fit	2019-02-28	1643214	1643218	-62.5654	-65.2387	1694.24	3.18267			948	gt3l	strong	processed_ATL08_20190228132552_09480212_005_01.h5
Coregistration reference point	h_te_best_fit	2019-02-28	1643219	1643221	-62.5657	-65.2378	1690.21	2.99903			948	gt3l	strong	processed_ATL08_20190228132552_09480212_005_01.h5
Coregistration reference point	h_te_best_fit	2019-02-28	1643224	1643228	-62.5659	-65.2369	1687.02	1.54344			948	gt3l	strong	processed_ATL08_20190228132552_09480212_005_01.h5
Coregistration reference point	h_te_best_fit	2019-02-28	1643231	1643233	-62.5661	-65.236	1684.02	2.51232			948	gt3l	strong	processed_ATL08_20190228132552_09480212_005_01.h5
Coregistration reference point	h_te_best_fit	2019-02-28	1643234	1643238	-62.5664	-65.2351	1681.23	3.05747			948	gt3l	strong	processed_ATL08_20190228132552_09480212_005_01.h5
Coregistration reference point	h_te_best_fit	2019-02-28	1643239	1643242	-62.5666	-65.2342	1679.13	1.7277			948	gt3l	strong	processed_ATL08_20190228132552_09480212_005_01.h5
Coregistration reference point	h_te_best_fit	2019-02-28	1643245	1643248	-62.5668	-65.2333	1677.11	1.83054			948	gt3l	strong	processed_ATL08_20190228132552_09480212_005_01.h5
Coregistration reference point	h_te_best_fit	2019-02-28	1643249	1643249	-62.567	-65.2327	1675.57	8.25686			948	gt3l	strong	processed_ATL08_20190228132552_09480212_005_01.h5
Coregistration reference point	h_te_best_fit	2019-02-28	1643259	1643263	-62.5676	-65.2307	1675.69	1.53326			948	gt3l	strong	processed_ATL08_20190228132552_09480212_005_01.h5
Coregistration reference point	h_te_best_fit	2019-02-28	1643274	1643278	-62.5683	-65.228	1681.03	2.55994	7.44189	3.5253	948	gt3l	strong	processed_ATL08_20190228132552_09480212_005_01.h5
Coregistration reference point	h_te_best_fit	2019-02-28	1643280	1643283	-62.5685	-65.2271	1681.1	2.19753			948	gt3l	strong	processed_ATL08_20190228132552_09480212_005_01.h5
Coregistration reference point	h_te_best_fit	2019-02-28	1643284	1643288	-62.5688	-65.2262	1681.76	2.77056			948	gt3l	strong	processed_ATL08_20190228132552_09480212_005_01.h5
Coregistration reference point	h_te_best_fit	2019-02-28	1643289	1643292	-62.569	-65.2254	1683.29	2.03268			948	gt3l	strong	processed_ATL08_20190228132552_09480212_005_01.h5
Coregistration reference point	h_te_best_fit	2019-02-28	1643295	1643298	-62.5692	-65.2245	1685.53	1.71502			948	gt3l	strong	processed_ATL08_20190228132552_09480212_005_01.h5
Coregistration reference point	h_te_best_fit	2019-02-28	1643299	1643299	-62.5694	-65.2239	1687.69	14.6685			948	gt3l	strong	processed_ATL08_20190228132552_09480212_005_01.h5
Coregistration reference point	h_te_best_fit	2019-02-28	1643309	1643313	-62.5699	-65.2218	1692.68	1.52515	8.03064	2.14741	948	gt3l	strong	processed_ATL08_20190228132552_09480212_005_01.h5
Coregistration reference point	h_te_best_fit	2019-02-28	1643316	1643318	-62.5703	-65.2209	1695.14	2.56595			948	gt3l	strong	processed_ATL08_20190228132552_09480212_005_01.h5
Coregistration reference point	h_te_best_fit	2019-02-28	1643319	1643323	-62.5704	-65.22	1698.07	2.97306			948	gt3l	strong	processed_ATL08_20190228132552_09480212_005_01.h5
Coregistration reference point	h_te_best_fit	2019-02-28	1643324	1643327	-62.5706	-65.2191	1700.62	1.63819			948	gt3l	strong	processed_ATL08_20190228132552_09480212_005_01.h5
Coregistration reference point	h_te_best_fit	2019-02-28	1643330	1643333	-62.5709	-65.2183	1702.97	1.92041			948	gt3l	strong	processed_ATL08_20190228132552_09480212_005_01.h5
Coregistration reference point	h_te_best_fit	2019-02-28	1643334	1643338	-62.5711	-65.2174	1705.53	2.81891			948	gt3l	strong	processed_ATL08_20190228132552_09480212_005_01.h5
Coregistration reference point	h_te_best_fit	2019-02-28	1643339	1643342	-62.5714	-65.2165	1707.61	2.05449			948	gt3l	strong	processed_ATL08_20190228132552_09480212_005_01.h5
Coregistration reference point	h_te_best_fit	2019-02-28	1643344	1643348	-62.5716	-65.2156	1710.26	1.56358			948	gt3l	strong	processed_ATL08_20190228132552_09480212_005_01.h5
Coregistration reference point	h_te_best_fit	2019-02-28	1643349	1643353	-62.5718	-65.2147	1713	2.85164			948	gt3l	strong	processed_ATL08_20190228132552_09480212_005_01.h5
Coregistration reference point	h_te_best_fit	2019-02-28	1643354	1643358	-62.5721	-65.2138	1716.07	2.73585			948	gt3l	strong	processed_ATL08_20190228132552_09480212_005_01.h5
Coregistration reference point	h_te_best_fit	2019-02-28	1643359	1643363	-62.5723	-65.2129	1718.95	1.56124			948	gt3l	strong	processed_ATL08_20190228132552_09480212_005_01.h5
Coregistration reference point	h_te_best_fit	2019-02-28	1643366	1643368	-62.5725	-65.212	1721.88	2.29689			948	gt3l	strong	processed_ATL08_20190228132552_09480212_005_01.h5
Coregistration reference point	h_te_best_fit	2019-02-28	1643369	1643373	-62.5728	-65.2112	1724.96	2.90379			948	gt3l	strong	processed_ATL08_20190228132552_09480212_005_01.h5
Coregistration reference point	h_te_best_fit	2019-02-28	1643374	1643377	-62.573	-65.2103	1728.46	1.83839			948	gt3l	strong	processed_ATL08_20190228132552_09480212_005_01.h5
Coregistration reference point	h_te_best_fit	2019-02-28	1643380	1643383	-62.5732	-65.2094	1732.6	1.86788			948	gt3l	strong	processed_ATL08_20190228132552_09480212_005_01.h5
Coregistration reference point	h_te_best_fit	2019-02-28	1643384	1643388	-62.5735	-65.2085	1737.03	2.85807			948	gt3l	strong	processed_ATL08_20190228132552_09480212_005_01.h5
Coregistration reference point	h_te_best_fit	2019-02-28	1643389	1643391	-62.5737	-65.2076	1741.63	2.30274			948	gt3l	strong	processed_ATL08_20190228132552_09480212_005_01.h5
Coregistration reference point	h_te_best_fit	2019-02-28	1643394	1643398	-62.574	-65.2067	1746.21	1.54151			948	gt3l	strong	processed_ATL08_20190228132552_09480212_005_01.h5
Coregistration reference point	h_te_best_fit	2019-02-28	1643401	1643403	-62.5743	-65.2058	1750.16	2.90069			948	gt3l	strong	processed_ATL08_20190228132552_09480212_005_01.h5
Coregistration reference point	h_te_best_fit	2019-02-28	1643404	1643408	-62.5744	-65.2049	1754.97	2.88543			948	gt3l	strong	processed_ATL08_20190228132552_09480212_005_01.h5
Coregistration reference point	h_te_best_fit	2019-02-28	1643409	1643413	-62.5747	-65.2041	1759.16	1.64087			948	gt3l	strong	processed_ATL08_20190228132552_09480212_005_01.h5
Coregistration reference point	h_te_best_fit	2019-02-28	1643415	1643418	-62.5749	-65.2032	1762.89	2.08225			948	gt3l	strong	processed_ATL08_20190228132552_09480212_005_01.h5
Coregistration reference point	h_te_best_fit	2019-02-28	1643419	1643423	-62.5752	-65.2023	1766.19	2.83952			948	gt3l	strong	processed_ATL08_20190228132552_09480212_005_01.h5
Coregistration reference point	h_te_best_fit	2019-02-28	1643424	1643427	-62.5754	-65.2014	1768.92	1.96514			948	gt3l	strong	processed_ATL08_20190228132552_09480212_005_01.h5
Coregistration reference point	h_te_best_fit	2019-02-28	1643429	1643433	-62.5756	-65.2005	1771.22	1.63269			948	gt3l	strong	processed_ATL08_20190228132552_09480212_005_01.h5
Coregistration reference point	h_te_best_fit	2019-02-28	1643434	1643438	-62.5759	-65.1996	1773.15	2.70341			948	gt3l	strong	processed_ATL08_20190228132552_09480212_005_01.h5
Coregistration reference point	h_te_best_fit	2019-02-28	1643439	1643441	-62.5761	-65.1987	1774.9	2.50999			948	gt3l	strong	processed_ATL08_20190228132552_09480212_005_01.h5
Coregistration reference point	h_te_best_fit	2019-02-28	1643444	1643448	-62.5763	-65.1978	1776.84	1.42608			948	gt3l	strong	processed_ATL08_20190228132552_09480212_005_01.h5
Coregistration reference point	h_te_best_fit	2019-02-28	1643451	1643453	-62.5766	-65.197	1778.95	2.48218			948	gt3l	strong	processed_ATL08_20190228132552_09480212_005_01.h5
Coregistration reference point	h_te_best_fit	2019-02-28	1643454	1643458	-62.5768	-65.1961	1781.83	2.66298	7.4635	3.74587	948	gt3l	strong	processed_ATL08_20190228132552_09480212_005_01.h5
Coregistration reference point	h_te_best_fit	2019-02-28	1643459	1643463	-62.577	-65.1952	1785.46	1.7282			948	gt3l	strong	processed_ATL08_20190228132552_09480212_005_01.h5
Coregistration reference point	h_te_best_fit	2019-02-28	1643465	1643468	-62.5773	-65.1943	1789.76	1.88881			948	gt3l	strong	processed_ATL08_20190228132552_09480212_005_01.h5
Coregistration reference point	h_te_best_fit	2019-02-28	1643469	1643473	-62.5775	-65.1934	1794.6	2.64338			948	gt3l	strong	processed_ATL08_20190228132552_09480212_005_01.h5
Coregistration reference point	h_te_best_fit	2019-02-28	1643474	1643477	-62.5778	-65.1925	1799.64	2.30328			948	gt3l	strong	processed_ATL08_20190228132552_09480212_005_01.h5
Coregistration reference point	h_te_best_fit	2019-02-28	1643486	1643488	-62.5783	-65.1904	1812.12	3.21241			948	gt3l	strong	processed_ATL08_20190228132552_09480212_005_01.h5
Coregistration reference point	h_te_best_fit	2019-02-28	1643489	1643493	-62.5785	-65.1898	1815.33	2.60692			948	gt3l	strong	processed_ATL08_20190228132552_09480212_005_01.h5
Coregistration reference point	h_te_best_fit	2019-02-28	1643494	1643498	-62.5787	-65.189	1820.42	1.52335			948	gt3l	strong	processed_ATL08_20190228132552_09480212_005_01.h5
Coregistration reference point	h_te_best_fit	2019-02-28	1643500	1643503	-62.579	-65.1881	1825.08	2.29982			948	gt3l	strong	processed_ATL08_20190228132552_09480212_005_01.h5
Coregistration reference point	h_te_best_fit	2019-02-28	1643504	1643508	-62.5792	-65.1872	1829.16	2.64308			948	gt3l	strong	processed_ATL08_20190228132552_09480212_005_01.h5
Coregistration reference point	h_te_best_fit	2019-02-28	1643509	1643512	-62.5794	-65.1863	1832.75	1.9391			948	gt3l	strong	processed_ATL08_20190228132552_09480212_005_01.h5
Coregistration reference point	h_te_best_fit	2019-02-28	1643515	1643518	-62.5797	-65.1854	1835.65	1.86014			948	gt3l	strong	processed_ATL08_20190228132552_09480212_005_01.h5
Coregistration reference point	h_te_best_fit	2019-02-28	1643519	1643523	-62.5799	-65.1845	1837.83	2.7031			948	gt3l	strong	processed_ATL08_20190228132552_09480212_005_01.h5
Coregistration reference point	h_te_best_fit	2019-02-28	1643524	1643526	-62.5801	-65.1836	1839.71	2.3492			948	gt3l	strong	processed_ATL08_20190228132552_09480212_005_01.h5
Coregistration reference point	h_te_best_fit	2019-02-28	1643529	1643533	-62.5804	-65.1827	1841.3	1.44876			948	gt3l	strong	processed_ATL08_20190228132552_09480212_005_01.h5
Coregistration reference point	h_te_best_fit	2019-02-28	1643534	1643538	-62.5806	-65.1819	1842.83	2.5779			948	gt3l	strong	processed_ATL08_20190228132552_09480212_005_01.h5
Coregistration reference point	h_te_best_fit	2019-02-28	1643539	1643543	-62.5808	-65.181	1844.3	2.68827			948	gt3l	strong	processed_ATL08_20190228132552_09480212_005_01.h5
Coregistration reference point	h_te_best_fit	2019-02-28	1643544	1643548	-62.5811	-65.1801	1845.89	1.76124			948	gt3l	strong	processed_ATL08_20190228132552_09480212_005_01.h5
Coregistration reference point	h_te_best_fit	2019-02-28	1643557	1643558	-62.5817	-65.1778	1851.99	6.03002			948	gt3l	strong	processed_ATL08_20190228132552_09480212_005_01.h5
Coregistration reference point	h_te_best_fit	2019-02-28	1643559	1643562	-62.5818	-65.1774	1852.84	2.06519			948	gt3l	strong	processed_ATL08_20190228132552_09480212_005_01.h5
Coregistration reference point	h_te_best_fit	2019-02-28	1643564	1643568	-62.582	-65.1765	1855.9	1.68596			948	gt3l	strong	processed_ATL08_20190228132552_09480212_005_01.h5
Coregistration reference point	h_te_best_fit	2019-02-28	1643569	1643573	-62.5823	-65.1757	1858.79	2.7791			948	gt3l	strong	processed_ATL08_20190228132552_09480212_005_01.h5
Coregistration reference point	h_te_best_fit	2019-02-28	1643574	1643578	-62.5825	-65.1748	1861.07	2.78546			948	gt3l	strong	processed_ATL08_20190228132552_09480212_005_01.h5
Coregistration reference point	h_te_best_fit	2019-02-28	1643579	1643583	-62.5827	-65.1739	1862.76	1.53059			948	gt3l	strong	processed_ATL08_20190228132552_09480212_005_01.h5
Coregistration reference point	h_te_best_fit	2019-02-28	1643586	1643588	-62.583	-65.173	1863.64	2.41416			948	gt3l	strong	processed_ATL08_20190228132552_09480212_005_01.h5
Coregistration reference point	h_te_best_fit	2019-02-28	1643589	1643593	-62.5832	-65.1721	1864.05	2.54303			948	gt3l	strong	processed_ATL08_20190228132552_09480212_005_01.h5
Coregistration reference point	h_te_best_fit	2019-02-28	1643594	1643597	-62.5834	-65.1712	1864.52	1.82612			948	gt3l	strong	processed_ATL08_20190228132552_09480212_005_01.h5
Coregistration reference point	h_te_best_fit	2019-02-28	1643600	1643603	-62.5837	-65.1703	1865.31	1.87491			948	gt3l	strong	processed_ATL08_20190228132552_09480212_005_01.h5
Coregistration reference point	h_te_best_fit	2019-02-28	1643604	1643608	-62.5839	-65.1694	1866.93	2.58613			948	gt3l	strong	processed_ATL08_20190228132552_09480212_005_01.h5
Coregistration reference point	h_te_best_fit	2019-02-28	1643609	1643612	-62.5841	-65.1685	1869.34	2.4272			948	gt3l	strong	processed_ATL08_20190228132552_09480212_005_01.h5
Coregistration reference point	h_te_best_fit	2019-02-28	1643614	1643618	-62.5844	-65.1677	1872.48	1.59109			948	gt3l	strong	processed_ATL08_20190228132552_09480212_005_01.h5
Coregistration reference point	h_te_best_fit	2019-02-28	1643619	1643623	-62.5846	-65.1668	1875.84	2.76004			948	gt3l	strong	processed_ATL08_20190228132552_09480212_005_01.h5
Coregistration reference point	h_te_best_fit	2019-02-28	1643624	1643628	-62.5849	-65.1659	1879.61	2.77981			948	gt3l	strong	processed_ATL08_20190228132552_09480212_005_01.h5
Coregistration reference point	h_te_best_fit	2019-02-28	1643629	1643633	-62.5851	-65.165	1883.18	1.69498			948	gt3l	strong	processed_ATL08_20190228132552_09480212_005_01.h5
Coregistration reference point	h_te_best_fit	2019-02-28	1643635	1643638	-62.5853	-65.1641	1886.55	2.1894			948	gt3l	strong	processed_ATL08_20190228132552_09480212_005_01.h5
Coregistration reference point	h_te_best_fit	2019-02-28	1643639	1643643	-62.5856	-65.1632	1889.83	2.78327			948	gt3l	strong	processed_ATL08_20190228132552_09480212_005_01.h5
Coregistration reference point	h_te_best_fit	2019-02-28	1643644	1643647	-62.5858	-65.1623	1893.22	2.20593			948	gt3l	strong	processed_ATL08_20190228132552_09480212_005_01.h5
Coregistration reference point	h_te_best_fit	2019-02-28	1643649	1643653	-62.586	-65.1614	1897.01	1.79175			948	gt3l	strong	processed_ATL08_20190228132552_09480212_005_01.h5
Coregistration reference point	h_te_best_fit	2019-02-28	1643654	1643658	-62.5863	-65.1606	1901.01	2.89906			948	gt3l	strong	processed_ATL08_20190228132552_09480212_005_01.h5
Coregistration reference point	h_te_best_fit	2019-02-28	1643659	1643661	-62.5865	-65.1597	1905.17	2.94315			948	gt3l	strong	processed_ATL08_20190228132552_09480212_005_01.h5
Coregistration reference point	h_te_best_fit	2019-02-28	1643664	1643668	-62.5867	-65.1588	1909.48	1.66194			948	gt3l	strong	processed_ATL08_20190228132552_09480212_005_01.h5
Coregistration reference point	h_te_best_fit	2019-02-28	1643671	1643673	-62.587	-65.1579	1913.74	2.7278			948	gt3l	strong	processed_ATL08_20190228132552_09480212_005_01.h5
Coregistration reference point	h_te_best_fit	2019-02-28	1643674	1643678	-62.5872	-65.157	1917.79	3.05319	4.92859	4.28263	948	gt3l	strong	processed_ATL08_20190228132552_09480212_005_01.h5
Coregistration reference point	h_te_best_fit	2019-02-28	1643679	1643682	-62.5875	-65.1561	1921.43	1.90778			948	gt3l	strong	processed_ATL08_20190228132552_09480212_005_01.h5
Coregistration reference point	h_te_best_fit	2019-02-28	1643685	1643688	-62.5877	-65.1552	1924.52	2.03281			948	gt3l	strong	processed_ATL08_20190228132552_09480212_005_01.h5
Coregistration reference point	h_te_best_fit	2019-02-28	1643689	1643693	-62.5879	-65.1543	1927.36	2.92504			948	gt3l	strong	processed_ATL08_20190228132552_09480212_005_01.h5
Coregistration reference point	h_te_best_fit	2019-02-28	1643694	1643697	-62.5882	-65.1535	1929.84	2.36458			948	gt3l	strong	processed_ATL08_20190228132552_09480212_005_01.h5
Coregistration reference point	h_te_best_fit	2019-02-28	1643699	1643703	-62.5884	-65.1526	1932.06	1.56072			948	gt3l	strong	processed_ATL08_20190228132552_09480212_005_01.h5
Coregistration reference point	h_te_best_fit	2019-02-28	1643704	1643708	-62.5887	-65.1517	1933.67	2.88663			948	gt3l	strong	processed_ATL08_20190228132552_09480212_005_01.h5
Coregistration reference point	h_te_best_fit	2019-02-28	1643709	1643713	-62.5889	-65.1508	1934.91	2.86205			948	gt3l	strong	processed_ATL08_20190228132552_09480212_005_01.h5
Coregistration reference point	h_te_best_fit	2019-02-28	1643714	1643718	-62.5891	-65.1499	1935.66	1.71751			948	gt3l	strong	processed_ATL08_20190228132552_09480212_005_01.h5
Coregistration reference point	h_te_best_fit	2019-02-28	1643720	1643723	-62.5894	-65.149	1935.77	2.26939			948	gt3l	strong	processed_ATL08_20190228132552_09480212_005_01.h5
Coregistration reference point	h_te_best_fit	2019-02-28	1643724	1643728	-62.5896	-65.1481	1935.5	2.82577			948	gt3l	strong	processed_ATL08_20190228132552_09480212_005_01.h5
Coregistration reference point	h_te_best_fit	2019-02-28	1643729	1643732	-62.5898	-65.1472	1935.17	2.0522			948	gt3l	strong	processed_ATL08_20190228132552_09480212_005_01.h5
Coregistration reference point	h_te_best_fit	2019-02-28	1643735	1643738	-62.5901	-65.1464	1934.64	1.9041			948	gt3l	strong	processed_ATL08_20190228132552_09480212_005_01.h5
Coregistration reference point	h_te_best_fit	2019-02-28	1643739	1643743	-62.5903	-65.1455	1934.16	2.72796			948	gt3l	strong	processed_ATL08_20190228132552_09480212_005_01.h5
Coregistration reference point	h_te_best_fit	2019-02-28	1643744	1643746	-62.5905	-65.1446	1933.83	2.59587			948	gt3l	strong	processed_ATL08_20190228132552_09480212_005_01.h5
Coregistration reference point	h_te_best_fit	2019-02-28	1643749	1643753	-62.5908	-65.1437	1933.57	1.5875			948	gt3l	strong	processed_ATL08_20190228132552_09480212_005_01.h5
Coregistration reference point	h_te_best_fit	2019-02-28	1643756	1643758	-62.591	-65.1428	1933.35	2.55058			948	gt3l	strong	processed_ATL08_20190228132552_09480212_005_01.h5
Coregistration reference point	h_te_best_fit	2019-02-28	1643759	1643763	-62.5912	-65.1419	1933.26	2.72296			948	gt3l	strong	processed_ATL08_20190228132552_09480212_005_01.h5
Coregistration reference point	h_te_best_fit	2019-02-28	1643764	1643768	-62.5915	-65.141	1933.3	1.78184			948	gt3l	strong	processed_ATL08_20190228132552_09480212_005_01.h5
Coregistration reference point	h_te_best_fit	2019-02-28	1643770	1643773	-62.5917	-65.1401	1933.21	2.11278			948	gt3l	strong	processed_ATL08_20190228132552_09480212_005_01.h5
Coregistration reference point	h_te_best_fit	2019-02-28	1643774	1643778	-62.592	-65.1393	1932.99	2.70738			948	gt3l	strong	processed_ATL08_20190228132552_09480212_005_01.h5
Coregistration reference point	h_te_best_fit	2019-02-28	1643779	1643782	-62.5922	-65.1384	1932.92	2.21668			948	gt3l	strong	processed_ATL08_20190228132552_09480212_005_01.h5
Coregistration reference point	h_te_best_fit	2019-02-28	1643784	1643788	-62.5924	-65.1375	1932.58	1.6878			948	gt3l	strong	processed_ATL08_20190228132552_09480212_005_01.h5
Coregistration reference point	h_te_best_fit	2019-02-28	1643789	1643793	-62.5927	-65.1366	1932.07	2.70968			948	gt3l	strong	processed_ATL08_20190228132552_09480212_005_01.h5
Coregistration reference point	h_te_best_fit	2019-02-28	1643794	1643798	-62.5929	-65.1357	1931.4	2.80338			948	gt3l	strong	processed_ATL08_20190228132552_09480212_005_01.h5
Coregistration reference point	h_te_best_fit	2019-02-28	1643799	1643803	-62.5931	-65.1348	1930.84	1.57107			948	gt3l	strong	processed_ATL08_20190228132552_09480212_005_01.h5
Coregistration reference point	h_te_best_fit	2019-02-28	1643805	1643808	-62.5934	-65.1339	1930.09	2.45849			948	gt3l	strong	processed_ATL08_20190228132552_09480212_005_01.h5
Coregistration reference point	h_te_best_fit	2019-02-28	1643809	1643813	-62.5936	-65.133	1929.35	2.66475			948	gt3l	strong	processed_ATL08_20190228132552_09480212_005_01.h5
Coregistration reference point	h_te_best_fit	2019-02-28	1643814	1643817	-62.5938	-65.1321	1928.29	1.8313			948	gt3l	strong	processed_ATL08_20190228132552_09480212_005_01.h5
Coregistration reference point	h_te_best_fit	2019-02-28	1643820	1643823	-62.5941	-65.1313	1927.37	1.89128			948	gt3l	strong	processed_ATL08_20190228132552_09480212_005_01.h5
Coregistration reference point	h_te_best_fit	2019-02-28	1643824	1643828	-62.5943	-65.1304	1926.53	2.66077			948	gt3l	strong	processed_ATL08_20190228132552_09480212_005_01.h5
Coregistration reference point	h_te_best_fit	2019-02-28	1643829	1643832	-62.5945	-65.1295	1925.83	2.23682			948	gt3l	strong	processed_ATL08_20190228132552_09480212_005_01.h5
Coregistration reference point	h_te_best_fit	2019-02-28	1643841	1643843	-62.5951	-65.1274	1925.44	2.79048			948	gt3l	strong	processed_ATL08_20190228132552_09480212_005_01.h5
Coregistration reference point	h_te_best_fit	2019-02-28	1643844	1643848	-62.5952	-65.1268	1925.63	2.74691			948	gt3l	strong	processed_ATL08_20190228132552_09480212_005_01.h5
Coregistration reference point	h_te_best_fit	2019-02-28	1643849	1643853	-62.5955	-65.1259	1926.13	1.66044			948	gt3l	strong	processed_ATL08_20190228132552_09480212_005_01.h5
Coregistration reference point	h_te_best_fit	2019-02-28	1643855	1643858	-62.5957	-65.125	1926.83	2.15298			948	gt3l	strong	processed_ATL08_20190228132552_09480212_005_01.h5
Coregistration reference point	h_te_best_fit	2019-02-28	1643859	1643863	-62.596	-65.1242	1927.6	2.77753			948	gt3l	strong	processed_ATL08_20190228132552_09480212_005_01.h5
Coregistration reference point	h_te_best_fit	2019-02-28	1643864	1643867	-62.5962	-65.1233	1928.46	2.08697			948	gt3l	strong	processed_ATL08_20190228132552_09480212_005_01.h5
Coregistration reference point	h_te_best_fit	2019-02-28	1643869	1643873	-62.5964	-65.1224	1929.32	1.74452			948	gt3l	strong	processed_ATL08_20190228132552_09480212_005_01.h5
Coregistration reference point	h_te_best_fit	2019-02-28	1643874	1643878	-62.5967	-65.1215	1930.3	2.70356			948	gt3l	strong	processed_ATL08_20190228132552_09480212_005_01.h5
Coregistration reference point	h_te_best_fit	2019-02-28	1643879	1643881	-62.5969	-65.1206	1930.98	2.69672			948	gt3l	strong	processed_ATL08_20190228132552_09480212_005_01.h5
Coregistration reference point	h_te_best_fit	2019-02-28	1643884	1643888	-62.5971	-65.1197	1931.79	1.47241			948	gt3l	strong	processed_ATL08_20190228132552_09480212_005_01.h5
Coregistration reference point	h_te_best_fit	2019-02-28	1643891	1643893	-62.5974	-65.1188	1932.74	2.48773			948	gt3l	strong	processed_ATL08_20190228132552_09480212_005_01.h5
Coregistration reference point	h_te_best_fit	2019-02-28	1643894	1643895	-62.5976	-65.118	1934.2	3.74696			948	gt3l	strong	processed_ATL08_20190228132552_09480212_005_01.h5
Coregistration reference point	h_te_best_fit	2019-02-28	1643905	1643908	-62.5981	-65.116	1936.49	1.95796			948	gt3l	strong	processed_ATL08_20190228132552_09480212_005_01.h5
Coregistration reference point	h_te_best_fit	2019-02-28	1643909	1643913	-62.5983	-65.1153	1937.6	2.56647			948	gt3l	strong	processed_ATL08_20190228132552_09480212_005_01.h5
Coregistration reference point	h_te_best_fit	2019-02-28	1643914	1643917	-62.5985	-65.1144	1939.04	2.26761			948	gt3l	strong	processed_ATL08_20190228132552_09480212_005_01.h5
Coregistration reference point	h_te_best_fit	2019-02-28	1643919	1643923	-62.5988	-65.1135	1940.39	1.59447			948	gt3l	strong	processed_ATL08_20190228132552_09480212_005_01.h5
Coregistration reference point	h_te_best_fit	2019-02-28	1643924	1643928	-62.599	-65.1126	1941.63	2.70453			948	gt3l	strong	processed_ATL08_20190228132552_09480212_005_01.h5
Coregistration reference point	h_te_best_fit	2019-02-28	1643929	1643933	-62.5993	-65.1117	1942.65	2.73598			948	gt3l	strong	processed_ATL08_20190228132552_09480212_005_01.h5
Coregistration reference point	h_te_best_fit	2019-02-28	1643934	1643938	-62.5995	-65.1108	1943.46	1.66821			948	gt3l	strong	processed_ATL08_20190228132552_09480212_005_01.h5
Coregistration reference point	h_te_best_fit	2019-02-28	1643940	1643943	-62.5997	-65.11	1944.21	2.32576			948	gt3l	strong	processed_ATL08_20190228132552_09480212_005_01.h5
Coregistration reference point	h_te_best_fit	2019-02-28	1643944	1643948	-62.6	-65.1091	1944.82	2.69003			948	gt3l	strong	processed_ATL08_20190228132552_09480212_005_01.h5
Coregistration reference point	h_te_best_fit	2019-02-28	1643949	1643952	-62.6002	-65.1082	1945.59	2.00364			948	gt3l	strong	processed_ATL08_20190228132552_09480212_005_01.h5
Coregistration reference point	h_te_best_fit	2019-02-28	1643954	1643958	-62.6004	-65.1073	1946.43	1.73954			948	gt3l	strong	processed_ATL08_20190228132552_09480212_005_01.h5
Coregistration reference point	h_te_best_fit	2019-02-28	1643959	1643959	-62.6006	-65.1067	1947.58	10.088			948	gt3l	strong	processed_ATL08_20190228132552_09480212_005_01.h5
Coregistration reference point	h_te_best_fit	2019-02-28	1643969	1643973	-62.6011	-65.1046	1949.86	1.53295			948	gt3l	strong	processed_ATL08_20190228132552_09480212_005_01.h5
Coregistration reference point	h_te_best_fit	2019-02-28	1643974	1643978	-62.6014	-65.1037	1951.14	2.65153			948	gt3l	strong	processed_ATL08_20190228132552_09480212_005_01.h5
Coregistration reference point	h_te_best_fit	2019-02-28	1643979	1643983	-62.6016	-65.1029	1952.65	2.66738			948	gt3l	strong	processed_ATL08_20190228132552_09480212_005_01.h5
Coregistration reference point	h_te_best_fit	2019-02-28	1643984	1643988	-62.6018	-65.102	1954.08	1.73076			948	gt3l	strong	processed_ATL08_20190228132552_09480212_005_01.h5
Coregistration reference point	h_te_best_fit	2019-02-28	1643990	1643993	-62.6021	-65.1011	1955.46	2.09162			948	gt3l	strong	processed_ATL08_20190228132552_09480212_005_01.h5
Coregistration reference point	h_te_best_fit	2019-02-28	1643994	1643998	-62.6023	-65.1002	1956.57	2.68772			948	gt3l	strong	processed_ATL08_20190228132552_09480212_005_01.h5
Coregistration reference point	h_te_best_fit	2019-02-28	1643999	1644002	-62.6026	-65.0993	1957.58	2.21932			948	gt3l	strong	processed_ATL08_20190228132552_09480212_005_01.h5
Coregistration reference point	h_te_best_fit	2019-02-28	1644004	1644008	-62.6028	-65.0984	1958.24	1.66664			948	gt3l	strong	processed_ATL08_20190228132552_09480212_005_01.h5
Coregistration reference point	h_te_best_fit	2019-02-28	1644009	1644013	-62.603	-65.0975	1958.58	2.72413			948	gt3l	strong	processed_ATL08_20190228132552_09480212_005_01.h5
Coregistration reference point	h_te_best_fit	2019-02-28	1644014	1644018	-62.6033	-65.0966	1958.7	2.89321			948	gt3l	strong	processed_ATL08_20190228132552_09480212_005_01.h5
Coregistration reference point	h_te_best_fit	2019-02-28	1644019	1644023	-62.6035	-65.0958	1958.34	1.54688			948	gt3l	strong	processed_ATL08_20190228132552_09480212_005_01.h5
Coregistration reference point	h_te_best_fit	2019-02-28	1644025	1644028	-62.6037	-65.0949	1957.78	2.3931			948	gt3l	strong	processed_ATL08_20190228132552_09480212_005_01.h5
Coregistration reference point	h_te_best_fit	2019-02-28	1644029	1644033	-62.604	-65.094	1956.83	2.68798			948	gt3l	strong	processed_ATL08_20190228132552_09480212_005_01.h5
Coregistration reference point	h_te_best_fit	2019-02-28	1644034	1644037	-62.6042	-65.0931	1955.89	1.88253			948	gt3l	strong	processed_ATL08_20190228132552_09480212_005_01.h5
Coregistration reference point	h_te_best_fit	2019-02-28	1644040	1644043	-62.6044	-65.0922	1954.86	1.90516			948	gt3l	strong	processed_ATL08_20190228132552_09480212_005_01.h5
Coregistration reference point	h_te_best_fit	2019-02-28	1644044	1644048	-62.6047	-65.0913	1953.71	2.66889			948	gt3l	strong	processed_ATL08_20190228132552_09480212_005_01.h5
Coregistration reference point	h_te_best_fit	2019-02-28	1644049	1644051	-62.6049	-65.0904	1952.65	2.44411			948	gt3l	strong	processed_ATL08_20190228132552_09480212_005_01.h5
Coregistration reference point	h_te_best_fit	2019-02-28	1644054	1644058	-62.6051	-65.0895	1951.62	1.52103			948	gt3l	strong	processed_ATL08_20190228132552_09480212_005_01.h5
Coregistration reference point	h_te_best_fit	2019-02-28	1644059	1644063	-62.6054	-65.0887	1950.35	2.80167			948	gt3l	strong	processed_ATL08_20190228132552_09480212_005_01.h5
Coregistration reference point	h_te_best_fit	2019-02-28	1644064	1644068	-62.6056	-65.0878	1948.8	2.74121			948	gt3l	strong	processed_ATL08_20190228132552_09480212_005_01.h5
Coregistration reference point	h_te_best_fit	2019-02-28	1640848	1640851	-62.5239	-65.6622	729.5	0.876724			948	gt2l	strong	processed_ATL08_20190228132552_09480212_005_01.h5
Coregistration reference point	h_te_best_fit	2019-02-28	1640852	1640856	-62.5242	-65.6613	728.683	1.11057			948	gt2l	strong	processed_ATL08_20190228132552_09480212_005_01.h5
Coregistration reference point	h_te_best_fit	2019-02-28	1640857	1640861	-62.5244	-65.6604	727.245	0.809034			948	gt2l	strong	processed_ATL08_20190228132552_09480212_005_01.h5
Coregistration reference point	h_te_best_fit	2019-02-28	1640862	1640866	-62.5247	-65.6596	726.474	0.755197			948	gt2l	strong	processed_ATL08_20190228132552_09480212_005_01.h5
Coregistration reference point	h_te_best_fit	2019-02-28	1640869	1640871	-62.5249	-65.6587	727.239	1.28568			948	gt2l	strong	processed_ATL08_20190228132552_09480212_005_01.h5
Coregistration reference point	h_te_best_fit	2019-02-28	1640872	1640876	-62.5252	-65.6578	729.333	1.23409			948	gt2l	strong	processed_ATL08_20190228132552_09480212_005_01.h5
Coregistration reference point	h_te_best_fit	2019-02-28	1640877	1640881	-62.5254	-65.6569	733.224	0.822054			948	gt2l	strong	processed_ATL08_20190228132552_09480212_005_01.h5
Coregistration reference point	h_te_best_fit	2019-02-28	1640883	1640886	-62.5256	-65.656	741.272	1.19721	10.5477	1.67217	948	gt2l	strong	processed_ATL08_20190228132552_09480212_005_01.h5
Coregistration reference point	h_te_best_fit	2019-02-28	1640887	1640890	-62.5259	-65.6551	772.228	4.17208	10.3687	5.45643	948	gt2l	strong	processed_ATL08_20190228132552_09480212_005_01.h5
Coregistration reference point	h_te_best_fit	2019-02-28	1640893	1640896	-62.5261	-65.6542	855.954	12.4991	7.59064	5.26657	948	gt2l	strong	processed_ATL08_20190228132552_09480212_005_01.h5
Coregistration reference point	h_te_best_fit	2019-02-28	1640897	1640901	-62.5264	-65.6533	886.532	16.3799	14.3106	9.32075	948	gt2l	strong	processed_ATL08_20190228132552_09480212_005_01.h5
Coregistration reference point	h_te_best_fit	2019-02-28	1640903	1640906	-62.5266	-65.6525	810.143	2.62546	12.5479	3.61398	948	gt2l	strong	processed_ATL08_20190228132552_09480212_005_01.h5
Coregistration reference point	h_te_best_fit	2019-02-28	1640907	1640911	-62.5268	-65.6516	796.269	1.99409	10.3021	2.75528	948	gt2l	strong	processed_ATL08_20190228132552_09480212_005_01.h5
Coregistration reference point	h_te_best_fit	2019-02-28	1640912	1640916	-62.5271	-65.6507	803.82	1.52507	10.8205	2.08442	948	gt2l	strong	processed_ATL08_20190228132552_09480212_005_01.h5
Coregistration reference point	h_te_best_fit	2019-02-28	1640918	1640921	-62.5273	-65.6498	834.621	12.4705	12.0245	6.74758	948	gt2l	strong	processed_ATL08_20190228132552_09480212_005_01.h5
Coregistration reference point	h_te_best_fit	2019-02-28	1640924	1640925	-62.5276	-65.6489	917.55		16.1835		948	gt2l	strong	processed_ATL08_20190228132552_09480212_005_01.h5
Coregistration reference point	h_te_best_fit	2019-02-28	1640927	1640931	-62.5278	-65.648	1014.38	16.4088	19.7875	8.10453	948	gt2l	strong	processed_ATL08_20190228132552_09480212_005_01.h5
Coregistration reference point	h_te_best_fit	2019-02-28	1640932	1640936	-62.528	-65.6471	1104.93	5.0629	7.50916	4.20244	948	gt2l	strong	processed_ATL08_20190228132552_09480212_005_01.h5
Coregistration reference point	h_te_best_fit	2019-02-28	1640937	1640941	-62.5283	-65.6462	1140.3	8.5062	11.6614	6.8356	948	gt2l	strong	processed_ATL08_20190228132552_09480212_005_01.h5
Coregistration reference point	h_te_best_fit	2019-02-28	1640942	1640945	-62.5285	-65.6453	1078.04	17.1758	10.1709	8.96013	948	gt2l	strong	processed_ATL08_20190228132552_09480212_005_01.h5
Coregistration reference point	h_te_best_fit	2019-02-28	1640947	1640950	-62.5288	-65.6445	1006.94	11.9548	8.58423	6.51778	948	gt2l	strong	processed_ATL08_20190228132552_09480212_005_01.h5
Coregistration reference point	h_te_best_fit	2019-02-28	1640952	1640956	-62.529	-65.6436	954.209	44.3332	12.0908	27.9158	948	gt2l	strong	processed_ATL08_20190228132552_09480212_005_01.h5
Coregistration reference point	h_te_best_fit	2019-02-28	1640957	1640961	-62.5292	-65.6427	862.286		17.6241		948	gt2l	strong	processed_ATL08_20190228132552_09480212_005_01.h5
Coregistration reference point	h_te_best_fit	2019-02-28	1640963	1640966	-62.5295	-65.6418	787.448	34.2374	21.8433	17.3154	948	gt2l	strong	processed_ATL08_20190228132552_09480212_005_01.h5
Coregistration reference point	h_te_best_fit	2019-02-28	1640967	1640971	-62.5297	-65.6409	719.076	11.148	12.2259	11.6627	948	gt2l	strong	processed_ATL08_20190228132552_09480212_005_01.h5
Coregistration reference point	h_te_best_fit	2019-02-28	1640972	1640976	-62.53	-65.64	675.248	0.947324	9.82581	1.33245	948	gt2l	strong	processed_ATL08_20190228132552_09480212_005_01.h5
Coregistration reference point	h_te_best_fit	2019-02-28	1640977	1640980	-62.5302	-65.6391	672.764	0.837785			948	gt2l	strong	processed_ATL08_20190228132552_09480212_005_01.h5
Coregistration reference point	h_te_best_fit	2019-02-28	1640982	1640986	-62.5304	-65.6383	672.458	0.779925			948	gt2l	strong	processed_ATL08_20190228132552_09480212_005_01.h5
Coregistration reference point	h_te_best_fit	2019-02-28	1640987	1640991	-62.5307	-65.6374	671.171	1.07754			948	gt2l	strong	processed_ATL08_20190228132552_09480212_005_01.h5
Coregistration reference point	h_te_best_fit	2019-02-28	1640992	1640995	-62.5309	-65.6365	671.393	1.08976			948	gt2l	strong	processed_ATL08_20190228132552_09480212_005_01.h5
Coregistration reference point	h_te_best_fit	2019-02-28	1640997	1641001	-62.5311	-65.6356	672.277	0.657762			948	gt2l	strong	processed_ATL08_20190228132552_09480212_005_01.h5
Coregistration reference point	h_te_best_fit	2019-02-28	1641002	1641006	-62.5314	-65.6347	671.738	1.10771			948	gt2l	strong	processed_ATL08_20190228132552_09480212_005_01.h5
Coregistration reference point	h_te_best_fit	2019-02-28	1641007	1641011	-62.5316	-65.6338	669.139	1.13817			948	gt2l	strong	processed_ATL08_20190228132552_09480212_005_01.h5
Coregistration reference point	h_te_best_fit	2019-02-28	1641012	1641016	-62.5319	-65.6329	665.948	0.69081			948	gt2l	strong	processed_ATL08_20190228132552_09480212_005_01.h5
Coregistration reference point	h_te_best_fit	2019-02-28	1641017	1641021	-62.5321	-65.632	664.236	0.738814			948	gt2l	strong	processed_ATL08_20190228132552_09480212_005_01.h5
Coregistration reference point	h_te_best_fit	2019-02-28	1641022	1641026	-62.5323	-65.6311	663.606	0.715019			948	gt2l	strong	processed_ATL08_20190228132552_09480212_005_01.h5
Coregistration reference point	h_te_best_fit	2019-02-28	1641027	1641029	-62.5326	-65.6303	662.599	1.1138			948	gt2l	strong	processed_ATL08_20190228132552_09480212_005_01.h5
Coregistration reference point	h_te_best_fit	2019-02-28	1641032	1641036	-62.5328	-65.6294	667.124	0.842827	12.046	1.1918	948	gt2l	strong	processed_ATL08_20190228132552_09480212_005_01.h5
Coregistration reference point	h_te_best_fit	2019-02-28	1641037	1641041	-62.5331	-65.6285	700.894	5.94654	15.8453	6.19202	948	gt2l	strong	processed_ATL08_20190228132552_09480212_005_01.h5
Coregistration reference point	h_te_best_fit	2019-02-28	1641058	1641060	-62.5341	-65.6248	1182.65	10.8185	10.6276	9.05312	948	gt2l	strong	processed_ATL08_20190228132552_09480212_005_01.h5
Coregistration reference point	h_te_best_fit	2019-02-28	1641067	1641071	-62.5345	-65.6232	1142.99	6.70471	11.5195	4.74409	948	gt2l	strong	processed_ATL08_20190228132552_09480212_005_01.h5
Coregistration reference point	h_te_best_fit	2019-02-28	1641077	1641079	-62.535	-65.6214	999.471	15.0243	14.1533	10.6419	948	gt2l	strong	processed_ATL08_20190228132552_09480212_005_01.h5
Coregistration reference point	h_te_best_fit	2019-02-28	1641082	1641086	-62.5352	-65.6205	948.246	9.93749	14.2562	7.90894	948	gt2l	strong	processed_ATL08_20190228132552_09480212_005_01.h5
Coregistration reference point	h_te_best_fit	2019-02-28	1641087	1641091	-62.5355	-65.6196	858.872	46.1948	11.5978	15.8097	948	gt2l	strong	processed_ATL08_20190228132552_09480212_005_01.h5
Coregistration reference point	h_te_best_fit	2019-02-28	1641092	1641096	-62.5357	-65.6187	803.121	3.08157	12.7255	3.96525	948	gt2l	strong	processed_ATL08_20190228132552_09480212_005_01.h5
Coregistration reference point	h_te_best_fit	2019-02-28	1641097	1641101	-62.5359	-65.6178	769.611	1.95862	10.7589	2.59868	948	gt2l	strong	processed_ATL08_20190228132552_09480212_005_01.h5
Coregistration reference point	h_te_best_fit	2019-02-28	1641102	1641106	-62.5362	-65.6169	733.465	2.83584	10.4034	3.29827	948	gt2l	strong	processed_ATL08_20190228132552_09480212_005_01.h5
Coregistration reference point	h_te_best_fit	2019-02-28	1641107	1641111	-62.5364	-65.6161	712.181	1.84001	9.82709	2.56252	948	gt2l	strong	processed_ATL08_20190228132552_09480212_005_01.h5
Coregistration reference point	h_te_best_fit	2019-02-28	1641112	1641115	-62.5367	-65.6152	700.51	1.26081	9.6416	1.74834	948	gt2l	strong	processed_ATL08_20190228132552_09480212_005_01.h5
Coregistration reference point	h_te_best_fit	2019-02-28	1641117	1641121	-62.5369	-65.6143	687.978	0.865576	8.69031	1.22718	948	gt2l	strong	processed_ATL08_20190228132552_09480212_005_01.h5
Coregistration reference point	h_te_best_fit	2019-02-28	1641122	1641126	-62.5372	-65.6134	676.589	1.53583	10.0855	2.15231	948	gt2l	strong	processed_ATL08_20190228132552_09480212_005_01.h5
Coregistration reference point	h_te_best_fit	2019-02-28	1641127	1641131	-62.5374	-65.6125	665.949	1.33026	9.86597	1.87059	948	gt2l	strong	processed_ATL08_20190228132552_09480212_005_01.h5
Coregistration reference point	h_te_best_fit	2019-02-28	1641132	1641136	-62.5376	-65.6116	656.602	0.755645	10.0766	1.06659	948	gt2l	strong	processed_ATL08_20190228132552_09480212_005_01.h5
Coregistration reference point	h_te_best_fit	2019-02-28	1641138	1641141	-62.5379	-65.6107	649.679	1.07865			948	gt2l	strong	processed_ATL08_20190228132552_09480212_005_01.h5
Coregistration reference point	h_te_best_fit	2019-02-28	1641142	1641146	-62.5381	-65.6098	644.344	1.05669			948	gt2l	strong	processed_ATL08_20190228132552_09480212_005_01.h5
Coregistration reference point	h_te_best_fit	2019-02-28	1641147	1641151	-62.5383	-65.609	640.571	0.754664			948	gt2l	strong	processed_ATL08_20190228132552_09480212_005_01.h5
Coregistration reference point	h_te_best_fit	2019-02-28	1641153	1641156	-62.5386	-65.6081	637.905	0.815347			948	gt2l	strong	processed_ATL08_20190228132552_09480212_005_01.h5
Coregistration reference point	h_te_best_fit	2019-02-28	1641157	1641161	-62.5388	-65.6072	636.348	1.07466			948	gt2l	strong	processed_ATL08_20190228132552_09480212_005_01.h5
Coregistration reference point	h_te_best_fit	2019-02-28	1641162	1641166	-62.5391	-65.6063	635.34	0.656366			948	gt2l	strong	processed_ATL08_20190228132552_09480212_005_01.h5
Coregistration reference point	h_te_best_fit	2019-02-28	1641167	1641171	-62.5393	-65.6054	634.659	0.628957			948	gt2l	strong	processed_ATL08_20190228132552_09480212_005_01.h5
Coregistration reference point	h_te_best_fit	2019-02-28	1641172	1641176	-62.5395	-65.6045	633.706	0.652701			948	gt2l	strong	processed_ATL08_20190228132552_09480212_005_01.h5
Coregistration reference point	h_te_best_fit	2019-02-28	1641177	1641181	-62.5398	-65.6036	633.618	0.621791			948	gt2l	strong	processed_ATL08_20190228132552_09480212_005_01.h5
Coregistration reference point	h_te_best_fit	2019-02-28	1641182	1641186	-62.54	-65.6027	633.592	0.620564			948	gt2l	strong	processed_ATL08_20190228132552_09480212_005_01.h5
Coregistration reference point	h_te_best_fit	2019-02-28	1641187	1641191	-62.5403	-65.6019	633.871	0.710688			948	gt2l	strong	processed_ATL08_20190228132552_09480212_005_01.h5
Coregistration reference point	h_te_best_fit	2019-02-28	1641192	1641196	-62.5405	-65.601	634.274	2.0806			948	gt2l	strong	processed_ATL08_20190228132552_09480212_005_01.h5
Coregistration reference point	h_te_best_fit	2019-02-28	1641197	1641199	-62.5408	-65.6001	634.88	1.14584			948	gt2l	strong	processed_ATL08_20190228132552_09480212_005_01.h5
Coregistration reference point	h_te_best_fit	2019-02-28	1641202	1641206	-62.541	-65.5992	634.861	0.729705			948	gt2l	strong	processed_ATL08_20190228132552_09480212_005_01.h5
Coregistration reference point	h_te_best_fit	2019-02-28	1641207	1641211	-62.5412	-65.5983	634.328	0.757757			948	gt2l	strong	processed_ATL08_20190228132552_09480212_005_01.h5
Coregistration reference point	h_te_best_fit	2019-02-28	1641212	1641216	-62.5415	-65.5974	633.202	0.828888			948	gt2l	strong	processed_ATL08_20190228132552_09480212_005_01.h5
Coregistration reference point	h_te_best_fit	2019-02-28	1641217	1641221	-62.5417	-65.5965	631.704	0.632835			948	gt2l	strong	processed_ATL08_20190228132552_09480212_005_01.h5
Coregistration reference point	h_te_best_fit	2019-02-28	1641222	1641226	-62.5419	-65.5956	629.598	0.804677			948	gt2l	strong	processed_ATL08_20190228132552_09480212_005_01.h5
Coregistration reference point	h_te_best_fit	2019-02-28	1641227	1641231	-62.5422	-65.5948	626.915	1.18986			948	gt2l	strong	processed_ATL08_20190228132552_09480212_005_01.h5
Coregistration reference point	h_te_best_fit	2019-02-28	1641232	1641236	-62.5424	-65.5939	624.788	0.645385			948	gt2l	strong	processed_ATL08_20190228132552_09480212_005_01.h5
Coregistration reference point	h_te_best_fit	2019-02-28	1641237	1641241	-62.5427	-65.593	623.309	0.828498			948	gt2l	strong	processed_ATL08_20190228132552_09480212_005_01.h5
Coregistration reference point	h_te_best_fit	2019-02-28	1641242	1641246	-62.5429	-65.5921	621.638	1.10001			948	gt2l	strong	processed_ATL08_20190228132552_09480212_005_01.h5
Coregistration reference point	h_te_best_fit	2019-02-28	1641247	1641250	-62.5431	-65.5912	619.598	0.915579			948	gt2l	strong	processed_ATL08_20190228132552_09480212_005_01.h5
Coregistration reference point	h_te_best_fit	2019-02-28	1641252	1641256	-62.5434	-65.5903	617.601	0.673425			948	gt2l	strong	processed_ATL08_20190228132552_09480212_005_01.h5
Coregistration reference point	h_te_best_fit	2019-02-28	1641257	1641261	-62.5436	-65.5894	616.679	1.02417			948	gt2l	strong	processed_ATL08_20190228132552_09480212_005_01.h5
Coregistration reference point	h_te_best_fit	2019-02-28	1641262	1641266	-62.5439	-65.5885	616.226	0.979663			948	gt2l	strong	processed_ATL08_20190228132552_09480212_005_01.h5
Coregistration reference point	h_te_best_fit	2019-02-28	1641267	1641271	-62.5441	-65.5877	616.356	0.663452			948	gt2l	strong	processed_ATL08_20190228132552_09480212_005_01.h5
Coregistration reference point	h_te_best_fit	2019-02-28	1641273	1641276	-62.5443	-65.5868	616.485	0.922658			948	gt2l	strong	processed_ATL08_20190228132552_09480212_005_01.h5
Coregistration reference point	h_te_best_fit	2019-02-28	1641277	1641281	-62.5446	-65.5859	615.447	0.986236			948	gt2l	strong	processed_ATL08_20190228132552_09480212_005_01.h5
Coregistration reference point	h_te_best_fit	2019-02-28	1641282	1641285	-62.5448	-65.585	613.647	0.728047			948	gt2l	strong	processed_ATL08_20190228132552_09480212_005_01.h5
Coregistration reference point	h_te_best_fit	2019-02-28	1641287	1641291	-62.5451	-65.5841	611.424	0.747945			948	gt2l	strong	processed_ATL08_20190228132552_09480212_005_01.h5
Coregistration reference point	h_te_best_fit	2019-02-28	1641292	1641296	-62.5453	-65.5832	608.595	0.941774			948	gt2l	strong	processed_ATL08_20190228132552_09480212_005_01.h5
Coregistration reference point	h_te_best_fit	2019-02-28	1641297	1641300	-62.5455	-65.5823	606.437	0.880555			948	gt2l	strong	processed_ATL08_20190228132552_09480212_005_01.h5
Coregistration reference point	h_te_best_fit	2019-02-28	1641302	1641306	-62.5458	-65.5814	605.464	0.617186			948	gt2l	strong	processed_ATL08_20190228132552_09480212_005_01.h5
Coregistration reference point	h_te_best_fit	2019-02-28	1641307	1641311	-62.546	-65.5806	605.726	0.986455			948	gt2l	strong	processed_ATL08_20190228132552_09480212_005_01.h5
Coregistration reference point	h_te_best_fit	2019-02-28	1641312	1641316	-62.5463	-65.5797	604.192	0.956516			948	gt2l	strong	processed_ATL08_20190228132552_09480212_005_01.h5
Coregistration reference point	h_te_best_fit	2019-02-28	1641317	1641321	-62.5465	-65.5788	604.338	0.660497			948	gt2l	strong	processed_ATL08_20190228132552_09480212_005_01.h5
Coregistration reference point	h_te_best_fit	2019-02-28	1641323	1641327	-62.5468	-65.5777	605.729	0.639023			948	gt2l	strong	processed_ATL08_20190228132552_09480212_005_01.h5
Coregistration reference point	h_te_best_fit	2019-02-28	1641328	1641332	-62.547	-65.5768	606.091	0.953046			948	gt2l	strong	processed_ATL08_20190228132552_09480212_005_01.h5
Coregistration reference point	h_te_best_fit	2019-02-28	1641333	1641337	-62.5473	-65.5759	606.44	0.956464			948	gt2l	strong	processed_ATL08_20190228132552_09480212_005_01.h5
Coregistration reference point	h_te_best_fit	2019-02-28	1641338	1641342	-62.5475	-65.5751	606.598	0.641273			948	gt2l	strong	processed_ATL08_20190228132552_09480212_005_01.h5
Coregistration reference point	h_te_best_fit	2019-02-28	1641344	1641347	-62.5477	-65.5742	607.161	0.890587			948	gt2l	strong	processed_ATL08_20190228132552_09480212_005_01.h5
Coregistration reference point	h_te_best_fit	2019-02-28	1641348	1641350	-62.548	-65.5733	608.107	1.13003			948	gt2l	strong	processed_ATL08_20190228132552_09480212_005_01.h5
Coregistration reference point	h_te_best_fit	2019-02-28	1641358	1641362	-62.5484	-65.5715	610.178	0.796779			948	gt2l	strong	processed_ATL08_20190228132552_09480212_005_01.h5
Coregistration reference point	h_te_best_fit	2019-02-28	1641363	1641367	-62.5487	-65.5706	611.364	0.916822			948	gt2l	strong	processed_ATL08_20190228132552_09480212_005_01.h5
Coregistration reference point	h_te_best_fit	2019-02-28	1641368	1641371	-62.5489	-65.5697	613.273	0.935837			948	gt2l	strong	processed_ATL08_20190228132552_09480212_005_01.h5
Coregistration reference point	h_te_best_fit	2019-02-28	1641373	1641377	-62.5492	-65.5688	616.159	0.612051			948	gt2l	strong	processed_ATL08_20190228132552_09480212_005_01.h5
Coregistration reference point	h_te_best_fit	2019-02-28	1641378	1641382	-62.5494	-65.568	619.527	0.964289			948	gt2l	strong	processed_ATL08_20190228132552_09480212_005_01.h5
Coregistration reference point	h_te_best_fit	2019-02-28	1641383	1641387	-62.5497	-65.5671	622.413	1.00524			948	gt2l	strong	processed_ATL08_20190228132552_09480212_005_01.h5
Coregistration reference point	h_te_best_fit	2019-02-28	1641388	1641392	-62.5499	-65.5662	625.195	0.687755			948	gt2l	strong	processed_ATL08_20190228132552_09480212_005_01.h5
Coregistration reference point	h_te_best_fit	2019-02-28	1641394	1641397	-62.5501	-65.5653	627.8	0.886024			948	gt2l	strong	processed_ATL08_20190228132552_09480212_005_01.h5
Coregistration reference point	h_te_best_fit	2019-02-28	1641398	1641402	-62.5504	-65.5644	630.474	1.00256			948	gt2l	strong	processed_ATL08_20190228132552_09480212_005_01.h5
Coregistration reference point	h_te_best_fit	2019-02-28	1641403	1641406	-62.5506	-65.5635	633.778	0.866603			948	gt2l	strong	processed_ATL08_20190228132552_09480212_005_01.h5
Coregistration reference point	h_te_best_fit	2019-02-28	1641408	1641412	-62.5508	-65.5626	637.055	0.715289			948	gt2l	strong	processed_ATL08_20190228132552_09480212_005_01.h5
Coregistration reference point	h_te_best_fit	2019-02-28	1641413	1641417	-62.5511	-65.5617	639.868	0.977273			948	gt2l	strong	processed_ATL08_20190228132552_09480212_005_01.h5
Coregistration reference point	h_te_best_fit	2019-02-28	1641418	1641422	-62.5513	-65.5609	641.204	1.03741			948	gt2l	strong	processed_ATL08_20190228132552_09480212_005_01.h5
Coregistration reference point	h_te_best_fit	2019-02-28	1641423	1641427	-62.5516	-65.56	640.722	0.661796			948	gt2l	strong	processed_ATL08_20190228132552_09480212_005_01.h5
Coregistration reference point	h_te_best_fit	2019-02-28	1641429	1641432	-62.5518	-65.5591	638.358	1.03349			948	gt2l	strong	processed_ATL08_20190228132552_09480212_005_01.h5
Coregistration reference point	h_te_best_fit	2019-02-28	1641433	1641437	-62.552	-65.5582	635.547	1.05619			948	gt2l	strong	processed_ATL08_20190228132552_09480212_005_01.h5
Coregistration reference point	h_te_best_fit	2019-02-28	1641438	1641442	-62.5523	-65.5573	634.792	0.767633			948	gt2l	strong	processed_ATL08_20190228132552_09480212_005_01.h5
Coregistration reference point	h_te_best_fit	2019-02-28	1641443	1641447	-62.5525	-65.5564	635.262	0.808297			948	gt2l	strong	processed_ATL08_20190228132552_09480212_005_01.h5
Coregistration reference point	h_te_best_fit	2019-02-28	1641448	1641452	-62.5528	-65.5555	635.526	0.982208			948	gt2l	strong	processed_ATL08_20190228132552_09480212_005_01.h5
Coregistration reference point	h_te_best_fit	2019-02-28	1641453	1641456	-62.553	-65.5546	635.515	0.890074			948	gt2l	strong	processed_ATL08_20190228132552_09480212_005_01.h5
Coregistration reference point	h_te_best_fit	2019-02-28	1641458	1641462	-62.5532	-65.5537	634.583	0.688862			948	gt2l	strong	processed_ATL08_20190228132552_09480212_005_01.h5
Coregistration reference point	h_te_best_fit	2019-02-28	1641463	1641467	-62.5535	-65.5529	632.538	0.999006			948	gt2l	strong	processed_ATL08_20190228132552_09480212_005_01.h5
Coregistration reference point	h_te_best_fit	2019-02-28	1641468	1641472	-62.5537	-65.552	631.956	0.934854			948	gt2l	strong	processed_ATL08_20190228132552_09480212_005_01.h5
Coregistration reference point	h_te_best_fit	2019-02-28	1641473	1641477	-62.5539	-65.5511	632.701	0.654727			948	gt2l	strong	processed_ATL08_20190228132552_09480212_005_01.h5
Coregistration reference point	h_te_best_fit	2019-02-28	1641478	1641482	-62.5542	-65.5502	638.946	0.726037			948	gt2l	strong	processed_ATL08_20190228132552_09480212_005_01.h5
Coregistration reference point	h_te_best_fit	2019-02-28	1641483	1641487	-62.5544	-65.5493	652.838	0.951683	5.38178	1.33002	948	gt2l	strong	processed_ATL08_20190228132552_09480212_005_01.h5
Coregistration reference point	h_te_best_fit	2019-02-28	1641488	1641492	-62.5547	-65.5484	684.344	2.24453	4.38037	2.22522	948	gt2l	strong	processed_ATL08_20190228132552_09480212_005_01.h5
Coregistration reference point	h_te_best_fit	2019-02-28	1641493	1641497	-62.5549	-65.5475	761.197	9.36918	8.13751	8.8856	948	gt2l	strong	processed_ATL08_20190228132552_09480212_005_01.h5
Coregistration reference point	h_te_best_fit	2019-02-28	1641498	1641502	-62.5551	-65.5466	843.744	4.81859	7.9104	3.74033	948	gt2l	strong	processed_ATL08_20190228132552_09480212_005_01.h5
Coregistration reference point	h_te_best_fit	2019-02-28	1641503	1641507	-62.5553	-65.546	933.942	17.6599	7.60309	14.258	948	gt2l	strong	processed_ATL08_20190228132552_09480212_005_01.h5
Coregistration reference point	h_te_best_fit	2019-02-28	1641508	1641512	-62.5556	-65.5449	952.443	5.17306	7.25238	3.56087	948	gt2l	strong	processed_ATL08_20190228132552_09480212_005_01.h5
Coregistration reference point	h_te_best_fit	2019-02-28	1641513	1641517	-62.5559	-65.544	895.189		12.9436		948	gt2l	strong	processed_ATL08_20190228132552_09480212_005_01.h5
Coregistration reference point	h_te_best_fit	2019-02-28	1641518	1641522	-62.5561	-65.5431	834.141	4.65883	7.92072	4.05545	948	gt2l	strong	processed_ATL08_20190228132552_09480212_005_01.h5
Coregistration reference point	h_te_best_fit	2019-02-28	1641523	1641526	-62.5564	-65.5422	799.598	1.69118	8.5918	2.2251	948	gt2l	strong	processed_ATL08_20190228132552_09480212_005_01.h5
Coregistration reference point	h_te_best_fit	2019-02-28	1641529	1641532	-62.5566	-65.5413	784.862	1.10956			948	gt2l	strong	processed_ATL08_20190228132552_09480212_005_01.h5
Coregistration reference point	h_te_best_fit	2019-02-28	1641533	1641537	-62.5568	-65.5404	778.285	1.22569			948	gt2l	strong	processed_ATL08_20190228132552_09480212_005_01.h5
Coregistration reference point	h_te_best_fit	2019-02-28	1641538	1641541	-62.557	-65.5396	775.522	1.07599			948	gt2l	strong	processed_ATL08_20190228132552_09480212_005_01.h5
Coregistration reference point	h_te_best_fit	2019-02-28	1641543	1641547	-62.5573	-65.5387	773.977	0.817221			948	gt2l	strong	processed_ATL08_20190228132552_09480212_005_01.h5
Coregistration reference point	h_te_best_fit	2019-02-28	1641548	1641552	-62.5575	-65.5378	772.675	1.16499			948	gt2l	strong	processed_ATL08_20190228132552_09480212_005_01.h5
Coregistration reference point	h_te_best_fit	2019-02-28	1641553	1641557	-62.5578	-65.5369	771.159	1.22823			948	gt2l	strong	processed_ATL08_20190228132552_09480212_005_01.h5
Coregistration reference point	h_te_best_fit	2019-02-28	1641558	1641562	-62.558	-65.536	769.745	0.781397			948	gt2l	strong	processed_ATL08_20190228132552_09480212_005_01.h5
Coregistration reference point	h_te_best_fit	2019-02-28	1641564	1641567	-62.5583	-65.5351	768.243	1.10653			948	gt2l	strong	processed_ATL08_20190228132552_09480212_005_01.h5
Coregistration reference point	h_te_best_fit	2019-02-28	1641568	1641572	-62.5585	-65.5342	766.759	1.10316			948	gt2l	strong	processed_ATL08_20190228132552_09480212_005_01.h5
Coregistration reference point	h_te_best_fit	2019-02-28	1641573	1641576	-62.5587	-65.5333	765.079	0.905554			948	gt2l	strong	processed_ATL08_20190228132552_09480212_005_01.h5
Coregistration reference point	h_te_best_fit	2019-02-28	1641578	1641582	-62.559	-65.5324	763.593	0.870508			948	gt2l	strong	processed_ATL08_20190228132552_09480212_005_01.h5
Coregistration reference point	h_te_best_fit	2019-02-28	1641583	1641587	-62.5592	-65.5316	762.123	1.1443			948	gt2l	strong	processed_ATL08_20190228132552_09480212_005_01.h5
Coregistration reference point	h_te_best_fit	2019-02-28	1641588	1641592	-62.5595	-65.5307	760.838	1.17081			948	gt2l	strong	processed_ATL08_20190228132552_09480212_005_01.h5
Coregistration reference point	h_te_best_fit	2019-02-28	1641593	1641597	-62.5597	-65.5298	759.616	0.735938			948	gt2l	strong	processed_ATL08_20190228132552_09480212_005_01.h5
Coregistration reference point	h_te_best_fit	2019-02-28	1641598	1641602	-62.5599	-65.5289	757.919	1.16197			948	gt2l	strong	processed_ATL08_20190228132552_09480212_005_01.h5
Coregistration reference point	h_te_best_fit	2019-02-28	1641603	1641607	-62.5602	-65.528	756.049	1.14213			948	gt2l	strong	processed_ATL08_20190228132552_09480212_005_01.h5
Coregistration reference point	h_te_best_fit	2019-02-28	1641608	1641612	-62.5604	-65.5271	753.742	0.70752			948	gt2l	strong	processed_ATL08_20190228132552_09480212_005_01.h5
Coregistration reference point	h_te_best_fit	2019-02-28	1641613	1641617	-62.5606	-65.5262	750.583	0.735567			948	gt2l	strong	processed_ATL08_20190228132552_09480212_005_01.h5
Coregistration reference point	h_te_best_fit	2019-02-28	1641618	1641622	-62.5609	-65.5253	746.093	0.732545			948	gt2l	strong	processed_ATL08_20190228132552_09480212_005_01.h5
Coregistration reference point	h_te_best_fit	2019-02-28	1641623	1641627	-62.5611	-65.5245	739.97	0.753251			948	gt2l	strong	processed_ATL08_20190228132552_09480212_005_01.h5
Coregistration reference point	h_te_best_fit	2019-02-28	1641628	1641632	-62.5614	-65.5236	733.236	0.780547			948	gt2l	strong	processed_ATL08_20190228132552_09480212_005_01.h5
Coregistration reference point	h_te_best_fit	2019-02-28	1641633	1641637	-62.5616	-65.5227	727.443	0.817602	9.04138	1.14923	948	gt2l	strong	processed_ATL08_20190228132552_09480212_005_01.h5
Coregistration reference point	h_te_best_fit	2019-02-28	1641638	1641642	-62.5618	-65.5218	717.13	1.05836	8.17944	1.48755	948	gt2l	strong	processed_ATL08_20190228132552_09480212_005_01.h5
Coregistration reference point	h_te_best_fit	2019-02-28	1641643	1641647	-62.5621	-65.5209	708.67	1.27617	9.34582	1.77864	948	gt2l	strong	processed_ATL08_20190228132552_09480212_005_01.h5
Coregistration reference point	h_te_best_fit	2019-02-28	1641648	1641652	-62.5623	-65.52	699.43	1.19907	6.7207	1.66769	948	gt2l	strong	processed_ATL08_20190228132552_09480212_005_01.h5
Coregistration reference point	h_te_best_fit	2019-02-28	1641653	1641657	-62.5625	-65.5191	690.718	3.1592	5.70245	3.68723	948	gt2l	strong	processed_ATL08_20190228132552_09480212_005_01.h5
Coregistration reference point	h_te_best_fit	2019-02-28	1641658	1641662	-62.5628	-65.5182	683.859	3.9582	4.58612	3.46636	948	gt2l	strong	processed_ATL08_20190228132552_09480212_005_01.h5
Coregistration reference point	h_te_best_fit	2019-02-28	1641663	1641667	-62.563	-65.5174	670.502	7.01805	6.83331	5.18157	948	gt2l	strong	processed_ATL08_20190228132552_09480212_005_01.h5
Coregistration reference point	h_te_best_fit	2019-02-28	1641668	1641672	-62.5633	-65.5165	654.439	2.08123	4.52832	2.1759	948	gt2l	strong	processed_ATL08_20190228132552_09480212_005_01.h5
Coregistration reference point	h_te_best_fit	2019-02-28	1641673	1641677	-62.5635	-65.5156	642.543	1.42241	3.20807	1.84925	948	gt2l	strong	processed_ATL08_20190228132552_09480212_005_01.h5
Coregistration reference point	h_te_best_fit	2019-02-28	1641678	1641682	-62.5637	-65.5147	630.192	1.34261	3.27612	1.78956	948	gt2l	strong	processed_ATL08_20190228132552_09480212_005_01.h5
Coregistration reference point	h_te_best_fit	2019-02-28	1641683	1641687	-62.564	-65.5138	617.764	1.21045	4.65405	1.53919	948	gt2l	strong	processed_ATL08_20190228132552_09480212_005_01.h5
Coregistration reference point	h_te_best_fit	2019-02-28	1641688	1641692	-62.5642	-65.5129	612.444	2.48597	5.12341	2.69555	948	gt2l	strong	processed_ATL08_20190228132552_09480212_005_01.h5
Coregistration reference point	h_te_best_fit	2019-02-28	1641693	1641697	-62.5645	-65.512	606.566	15.0864	7.54089	5.43835	948	gt2l	strong	processed_ATL08_20190228132552_09480212_005_01.h5
Coregistration reference point	h_te_best_fit	2019-02-28	1641698	1641702	-62.5647	-65.5111	586.133	15.35	8.53491	9.2379	948	gt2l	strong	processed_ATL08_20190228132552_09480212_005_01.h5
Coregistration reference point	h_te_best_fit	2019-02-28	1641703	1641707	-62.5649	-65.5103	557.968	8.62504	7.79163	6.86377	948	gt2l	strong	processed_ATL08_20190228132552_09480212_005_01.h5
Coregistration reference point	h_te_best_fit	2019-02-28	1641708	1641712	-62.5652	-65.5094	543.723	0.796137	8.81317	1.11824	948	gt2l	strong	processed_ATL08_20190228132552_09480212_005_01.h5
Coregistration reference point	h_te_best_fit	2019-02-28	1641713	1641717	-62.5654	-65.5085	543.919	0.60599	7.53449	0.860849	948	gt2l	strong	processed_ATL08_20190228132552_09480212_005_01.h5
Coregistration reference point	h_te_best_fit	2019-02-28	1641718	1641722	-62.5656	-65.5076	536.65	0.708207	8.14288	1.00019	948	gt2l	strong	processed_ATL08_20190228132552_09480212_005_01.h5
Coregistration reference point	h_te_best_fit	2019-02-28	1641723	1641727	-62.5659	-65.5067	529.768	0.921241			948	gt2l	strong	processed_ATL08_20190228132552_09480212_005_01.h5
Coregistration reference point	h_te_best_fit	2019-02-28	1641728	1641732	-62.5661	-65.5058	531.275	0.544089			948	gt2l	strong	processed_ATL08_20190228132552_09480212_005_01.h5
Coregistration reference point	h_te_best_fit	2019-02-28	1641733	1641737	-62.5664	-65.5049	528.565	0.831512			948	gt2l	strong	processed_ATL08_20190228132552_09480212_005_01.h5
Coregistration reference point	h_te_best_fit	2019-02-28	1641738	1641742	-62.5666	-65.504	521.199	1.03269	8.31781	1.45331	948	gt2l	strong	processed_ATL08_20190228132552_09480212_005_01.h5
Coregistration reference point	h_te_best_fit	2019-02-28	1641743	1641747	-62.5668	-65.5032	511.675	0.599316			948	gt2l	strong	processed_ATL08_20190228132552_09480212_005_01.h5
Coregistration reference point	h_te_best_fit	2019-02-28	1641749	1641752	-62.5671	-65.5023	504.734	0.684777			948	gt2l	strong	processed_ATL08_20190228132552_09480212_005_01.h5
Coregistration reference point	h_te_best_fit	2019-02-28	1641753	1641757	-62.5673	-65.5014	500.769	0.77372			948	gt2l	strong	processed_ATL08_20190228132552_09480212_005_01.h5
Coregistration reference point	h_te_best_fit	2019-02-28	1641758	1641761	-62.5676	-65.5005	497.727	0.729058			948	gt2l	strong	processed_ATL08_20190228132552_09480212_005_01.h5
Coregistration reference point	h_te_best_fit	2019-02-28	1641763	1641767	-62.5678	-65.4996	495.573	0.54692			948	gt2l	strong	processed_ATL08_20190228132552_09480212_005_01.h5
Coregistration reference point	h_te_best_fit	2019-02-28	1641768	1641772	-62.568	-65.4987	494.706	0.723229			948	gt2l	strong	processed_ATL08_20190228132552_09480212_005_01.h5
Coregistration reference point	h_te_best_fit	2019-02-28	1641773	1641777	-62.5683	-65.4978	494.112	0.635135			948	gt2l	strong	processed_ATL08_20190228132552_09480212_005_01.h5
Coregistration reference point	h_te_best_fit	2019-02-28	1641778	1641782	-62.5685	-65.4969	492.733	0.526355			948	gt2l	strong	processed_ATL08_20190228132552_09480212_005_01.h5
Coregistration reference point	h_te_best_fit	2019-02-28	1641783	1641787	-62.5687	-65.4961	490.901	0.495784			948	gt2l	strong	processed_ATL08_20190228132552_09480212_005_01.h5
Coregistration reference point	h_te_best_fit	2019-02-28	1641788	1641792	-62.569	-65.4952	489.114	0.49597			948	gt2l	strong	processed_ATL08_20190228132552_09480212_005_01.h5
Coregistration reference point	h_te_best_fit	2019-02-28	1641793	1641797	-62.5692	-65.4943	486.929	0.493747			948	gt2l	strong	processed_ATL08_20190228132552_09480212_005_01.h5
Coregistration reference point	h_te_best_fit	2019-02-28	1641798	1641802	-62.5695	-65.4934	484.285	0.483227			948	gt2l	strong	processed_ATL08_20190228132552_09480212_005_01.h5
Coregistration reference point	h_te_best_fit	2019-02-28	1641803	1641807	-62.5697	-65.4925	481.583	0.501076			948	gt2l	strong	processed_ATL08_20190228132552_09480212_005_01.h5
Coregistration reference point	h_te_best_fit	2019-02-28	1641808	1641812	-62.5699	-65.4916	479.984	0.49033			948	gt2l	strong	processed_ATL08_20190228132552_09480212_005_01.h5
Coregistration reference point	h_te_best_fit	2019-02-28	1641813	1641817	-62.5702	-65.4907	479.945	0.492842			948	gt2l	strong	processed_ATL08_20190228132552_09480212_005_01.h5
Coregistration reference point	h_te_best_fit	2019-02-28	1641818	1641822	-62.5704	-65.4898	480.968	0.529152			948	gt2l	strong	processed_ATL08_20190228132552_09480212_005_01.h5
Coregistration reference point	h_te_best_fit	2019-02-28	1641823	1641827	-62.5707	-65.489	481.798	0.489768			948	gt2l	strong	processed_ATL08_20190228132552_09480212_005_01.h5
Coregistration reference point	h_te_best_fit	2019-02-28	1641828	1641832	-62.5709	-65.4881	483.806	0.483915			948	gt2l	strong	processed_ATL08_20190228132552_09480212_005_01.h5
Coregistration reference point	h_te_best_fit	2019-02-28	1641833	1641837	-62.5711	-65.4872	485.292	0.50606			948	gt2l	strong	processed_ATL08_20190228132552_09480212_005_01.h5
Coregistration reference point	h_te_best_fit	2019-02-28	1641838	1641842	-62.5714	-65.4863	485.617	0.524325			948	gt2l	strong	processed_ATL08_20190228132552_09480212_005_01.h5
Coregistration reference point	h_te_best_fit	2019-02-28	1641843	1641847	-62.5716	-65.4854	485.455	0.515759			948	gt2l	strong	processed_ATL08_20190228132552_09480212_005_01.h5
Coregistration reference point	h_te_best_fit	2019-02-28	1641848	1641852	-62.5718	-65.4845	484.451	0.494422			948	gt2l	strong	processed_ATL08_20190228132552_09480212_005_01.h5
Coregistration reference point	h_te_best_fit	2019-02-28	1641853	1641857	-62.5721	-65.4836	484.573	0.614526			948	gt2l	strong	processed_ATL08_20190228132552_09480212_005_01.h5
Coregistration reference point	h_te_best_fit	2019-02-28	1641858	1641862	-62.5723	-65.4827	484.482	0.797776	11.366	1.13531	948	gt2l	strong	processed_ATL08_20190228132552_09480212_005_01.h5
Coregistration reference point	h_te_best_fit	2019-02-28	1641863	1641866	-62.5726	-65.4818	492.589	0.808409	11.5128	1.15123	948	gt2l	strong	processed_ATL08_20190228132552_09480212_005_01.h5
Coregistration reference point	h_te_best_fit	2019-02-28	1641868	1641872	-62.5728	-65.481	563.517	23.0337	17.6824	12.6109	948	gt2l	strong	processed_ATL08_20190228132552_09480212_005_01.h5
Coregistration reference point	h_te_best_fit	2019-02-28	1641873	1641877	-62.573	-65.4801	720.838	20.9758	14.85	8.60232	948	gt2l	strong	processed_ATL08_20190228132552_09480212_005_01.h5
Coregistration reference point	h_te_best_fit	2019-02-28	1641878	1641882	-62.5733	-65.4792	826.995	5.20359	6.71173	3.51236	948	gt2l	strong	processed_ATL08_20190228132552_09480212_005_01.h5
Coregistration reference point	h_te_best_fit	2019-02-28	1641883	1641887	-62.5736	-65.478	929.252	25.1864	5.45154	14.0276	948	gt2l	strong	processed_ATL08_20190228132552_09480212_005_01.h5
Coregistration reference point	h_te_best_fit	2019-02-28	1641888	1641892	-62.5738	-65.4774	977.901	6.02065	7.93701	4.80929	948	gt2l	strong	processed_ATL08_20190228132552_09480212_005_01.h5
Coregistration reference point	h_te_best_fit	2019-02-28	1641893	1641895	-62.574	-65.4765	929.698	49.9064	14.3945	24.2881	948	gt2l	strong	processed_ATL08_20190228132552_09480212_005_01.h5
Coregistration reference point	h_te_best_fit	2019-02-28	1641898	1641902	-62.5742	-65.4756	865.208	71.5075	25.4906	38.3481	948	gt2l	strong	processed_ATL08_20190228132552_09480212_005_01.h5
Coregistration reference point	h_te_best_fit	2019-02-28	1641904	1641907	-62.5745	-65.4748	795.681	66.1128	23.8591	59.965	948	gt2l	strong	processed_ATL08_20190228132552_09480212_005_01.h5
Coregistration reference point	h_te_best_fit	2019-02-28	1641908	1641912	-62.5747	-65.4739	720.627		24.1108		948	gt2l	strong	processed_ATL08_20190228132552_09480212_005_01.h5
Coregistration reference point	h_te_best_fit	2019-02-28	1641913	1641917	-62.5749	-65.473	665.349	11.9155	16.5894	9.12481	948	gt2l	strong	processed_ATL08_20190228132552_09480212_005_01.h5
Coregistration reference point	h_te_best_fit	2019-02-28	1641918	1641922	-62.5752	-65.4721	614.213	1.62967	13.8508	2.18592	948	gt2l	strong	processed_ATL08_20190228132552_09480212_005_01.h5
Coregistration reference point	h_te_best_fit	2019-02-28	1641923	1641927	-62.5754	-65.4712	597.116	1.44652	11.3019	2.02949	948	gt2l	strong	processed_ATL08_20190228132552_09480212_005_01.h5
Coregistration reference point	h_te_best_fit	2019-02-28	1641928	1641931	-62.5756	-65.4703	597.037	0.902613			948	gt2l	strong	processed_ATL08_20190228132552_09480212_005_01.h5
Coregistration reference point	h_te_best_fit	2019-02-28	1641933	1641937	-62.5759	-65.4694	601.407	0.766794			948	gt2l	strong	processed_ATL08_20190228132552_09480212_005_01.h5
Coregistration reference point	h_te_best_fit	2019-02-28	1641938	1641942	-62.5761	-65.4685	599.22	1.12211			948	gt2l	strong	processed_ATL08_20190228132552_09480212_005_01.h5
Coregistration reference point	h_te_best_fit	2019-02-28	1641943	1641947	-62.5764	-65.4677	600.338	1.09678			948	gt2l	strong	processed_ATL08_20190228132552_09480212_005_01.h5
Coregistration reference point	h_te_best_fit	2019-02-28	1641948	1641952	-62.5766	-65.4668	601.121	0.594559			948	gt2l	strong	processed_ATL08_20190228132552_09480212_005_01.h5
Coregistration reference point	h_te_best_fit	2019-02-28	1641953	1641957	-62.5769	-65.4659	601.256	0.644612			948	gt2l	strong	processed_ATL08_20190228132552_09480212_005_01.h5
Coregistration reference point	h_te_best_fit	2019-02-28	1641958	1641962	-62.5771	-65.465	603.754	0.652468			948	gt2l	strong	processed_ATL08_20190228132552_09480212_005_01.h5
Coregistration reference point	h_te_best_fit	2019-02-28	1641963	1641967	-62.5773	-65.4641	612.129	0.783049	12.0334	1.11166	948	gt2l	strong	processed_ATL08_20190228132552_09480212_005_01.h5
Coregistration reference point	h_te_best_fit	2019-02-28	1641968	1641972	-62.5776	-65.4632	635.867	1.96333	13.4647	2.4233	948	gt2l	strong	processed_ATL08_20190228132552_09480212_005_01.h5
Coregistration reference point	h_te_best_fit	2019-02-28	1641977	1641977	-62.5779	-65.462	720.692		43.8316		948	gt2l	strong	processed_ATL08_20190228132552_09480212_005_01.h5
Coregistration reference point	h_te_best_fit	2019-02-28	1641993	1641996	-62.5788	-65.4588	1177.9		113.072		948	gt2l	strong	processed_ATL08_20190228132552_09480212_005_01.h5
Coregistration reference point	h_te_best_fit	2019-02-28	1641999	1642002	-62.579	-65.4579	1312.08	10.5292	10.9146	6.76877	948	gt2l	strong	processed_ATL08_20190228132552_09480212_005_01.h5
Coregistration reference point	h_te_best_fit	2019-02-28	1642003	1642007	-62.5792	-65.457	1251.49	4.12943	9.02344	4.16514	948	gt2l	strong	processed_ATL08_20190228132552_09480212_005_01.h5
Coregistration reference point	h_te_best_fit	2019-02-28	1642008	1642012	-62.5795	-65.4561	1209.45	5.36479	11.7233	6.57622	948	gt2l	strong	processed_ATL08_20190228132552_09480212_005_01.h5
Coregistration reference point	h_te_best_fit	2019-02-28	1642013	1642015	-62.5797	-65.4552	1185.52	4.62002	10.2633	6.28848	948	gt2l	strong	processed_ATL08_20190228132552_09480212_005_01.h5
Coregistration reference point	h_te_best_fit	2019-02-28	1642018	1642022	-62.58	-65.4543	1180.12	4.2687	10.5433	5.08793	948	gt2l	strong	processed_ATL08_20190228132552_09480212_005_01.h5
Coregistration reference point	h_te_best_fit	2019-02-28	1642023	1642027	-62.5802	-65.4535	1149.63	23.0428	14.7783	15.4068	948	gt2l	strong	processed_ATL08_20190228132552_09480212_005_01.h5
Coregistration reference point	h_te_best_fit	2019-02-28	1642028	1642032	-62.5804	-65.4526	1030.22		24.0604		948	gt2l	strong	processed_ATL08_20190228132552_09480212_005_01.h5
Coregistration reference point	h_te_best_fit	2019-02-28	1642033	1642036	-62.5807	-65.4517	967.749		31.9514		948	gt2l	strong	processed_ATL08_20190228132552_09480212_005_01.h5
Coregistration reference point	h_te_best_fit	2019-02-28	1642039	1642042	-62.5809	-65.4508	905.673		27.3283		948	gt2l	strong	processed_ATL08_20190228132552_09480212_005_01.h5
Coregistration reference point	h_te_best_fit	2019-02-28	1642043	1642047	-62.5811	-65.4499	844.842	18.2149	14.8506	10.79	948	gt2l	strong	processed_ATL08_20190228132552_09480212_005_01.h5
Coregistration reference point	h_te_best_fit	2019-02-28	1642048	1642051	-62.5814	-65.449	803.561	4.93785	12.3781	6.0441	948	gt2l	strong	processed_ATL08_20190228132552_09480212_005_01.h5
Coregistration reference point	h_te_best_fit	2019-02-28	1642053	1642057	-62.5816	-65.4481	750.772	0.884291			948	gt2l	strong	processed_ATL08_20190228132552_09480212_005_01.h5
Coregistration reference point	h_te_best_fit	2019-02-28	1642058	1642062	-62.5818	-65.4472	748.601	1.19634	9.90851	1.67447	948	gt2l	strong	processed_ATL08_20190228132552_09480212_005_01.h5
Coregistration reference point	h_te_best_fit	2019-02-28	1642063	1642066	-62.5821	-65.4464	736.443	1.33444	10.0399	1.86069	948	gt2l	strong	processed_ATL08_20190228132552_09480212_005_01.h5
Coregistration reference point	h_te_best_fit	2019-02-28	1642068	1642072	-62.5823	-65.4455	724.652	0.830099	11.8088	1.16419	948	gt2l	strong	processed_ATL08_20190228132552_09480212_005_01.h5
Coregistration reference point	h_te_best_fit	2019-02-28	1642073	1642077	-62.5826	-65.4446	716.466	1.20887			948	gt2l	strong	processed_ATL08_20190228132552_09480212_005_01.h5
Coregistration reference point	h_te_best_fit	2019-02-28	1642078	1642082	-62.5828	-65.4437	711.802	0.724			948	gt2l	strong	processed_ATL08_20190228132552_09480212_005_01.h5
Coregistration reference point	h_te_best_fit	2019-02-28	1642083	1642087	-62.583	-65.4428	708.39	0.714152			948	gt2l	strong	processed_ATL08_20190228132552_09480212_005_01.h5
Coregistration reference point	h_te_best_fit	2019-02-28	1642088	1642092	-62.5833	-65.4419	707.179	0.742085			948	gt2l	strong	processed_ATL08_20190228132552_09480212_005_01.h5
Coregistration reference point	h_te_best_fit	2019-02-28	1642093	1642097	-62.5835	-65.441	706.874	0.713915			948	gt2l	strong	processed_ATL08_20190228132552_09480212_005_01.h5
Coregistration reference point	h_te_best_fit	2019-02-28	1642098	1642102	-62.5837	-65.4401	704.803	0.742449			948	gt2l	strong	processed_ATL08_20190228132552_09480212_005_01.h5
Coregistration reference point	h_te_best_fit	2019-02-28	1642103	1642107	-62.584	-65.4392	700.889	0.726914			948	gt2l	strong	processed_ATL08_20190228132552_09480212_005_01.h5
Coregistration reference point	h_te_best_fit	2019-02-28	1642108	1642112	-62.5842	-65.4384	697.924	0.744899			948	gt2l	strong	processed_ATL08_20190228132552_09480212_005_01.h5
Coregistration reference point	h_te_best_fit	2019-02-28	1642113	1642117	-62.5844	-65.4375	697.925	0.723406			948	gt2l	strong	processed_ATL08_20190228132552_09480212_005_01.h5
Coregistration reference point	h_te_best_fit	2019-02-28	1642118	1642122	-62.5847	-65.4366	700.266	0.734927			948	gt2l	strong	processed_ATL08_20190228132552_09480212_005_01.h5
Coregistration reference point	h_te_best_fit	2019-02-28	1642123	1642127	-62.5849	-65.4357	702.933	0.702906			948	gt2l	strong	processed_ATL08_20190228132552_09480212_005_01.h5
Coregistration reference point	h_te_best_fit	2019-02-28	1642128	1642132	-62.5852	-65.4348	703.928	1.17309			948	gt2l	strong	processed_ATL08_20190228132552_09480212_005_01.h5
Coregistration reference point	h_te_best_fit	2019-02-28	1642133	1642136	-62.5854	-65.4339	704.104	1.05083			948	gt2l	strong	processed_ATL08_20190228132552_09480212_005_01.h5
Coregistration reference point	h_te_best_fit	2019-02-28	1642139	1642142	-62.5856	-65.433	704.07	1.01285			948	gt2l	strong	processed_ATL08_20190228132552_09480212_005_01.h5
Coregistration reference point	h_te_best_fit	2019-02-28	1642143	1642147	-62.5859	-65.4321	702.637	1.66013			948	gt2l	strong	processed_ATL08_20190228132552_09480212_005_01.h5
Coregistration reference point	h_te_best_fit	2019-02-28	1642148	1642150	-62.5861	-65.4313	700.624	1.27658			948	gt2l	strong	processed_ATL08_20190228132552_09480212_005_01.h5
Coregistration reference point	h_te_best_fit	2019-02-28	1642153	1642157	-62.5864	-65.4304	703.505	0.873144			948	gt2l	strong	processed_ATL08_20190228132552_09480212_005_01.h5
Coregistration reference point	h_te_best_fit	2019-02-28	1642158	1642162	-62.5866	-65.4295	713.839	1.04019	13.1801	1.46786	948	gt2l	strong	processed_ATL08_20190228132552_09480212_005_01.h5
Coregistration reference point	h_te_best_fit	2019-02-28	1642163	1642167	-62.5868	-65.4286	727.51	1.74905	9.41376	2.32279	948	gt2l	strong	processed_ATL08_20190228132552_09480212_005_01.h5
Coregistration reference point	h_te_best_fit	2019-02-28	1642168	1642171	-62.5871	-65.4277	778.41	3.59223	12.1146	3.66619	948	gt2l	strong	processed_ATL08_20190228132552_09480212_005_01.h5
Coregistration reference point	h_te_best_fit	2019-02-28	1642174	1642177	-62.5873	-65.4268	776.333	4.44355	5.59235	4.08651	948	gt2l	strong	processed_ATL08_20190228132552_09480212_005_01.h5
Coregistration reference point	h_te_best_fit	2019-02-28	1642178	1642182	-62.5875	-65.4259	821.231	2.39534	11.5279	3.19476	948	gt2l	strong	processed_ATL08_20190228132552_09480212_005_01.h5
Coregistration reference point	h_te_best_fit	2019-02-28	1642183	1642187	-62.5878	-65.425	841.225	1.31359	12.7844	1.80645	948	gt2l	strong	processed_ATL08_20190228132552_09480212_005_01.h5
Coregistration reference point	h_te_best_fit	2019-02-28	1642188	1642192	-62.588	-65.4242	851.877	1.46921	11.1713	2.04355	948	gt2l	strong	processed_ATL08_20190228132552_09480212_005_01.h5
Coregistration reference point	h_te_best_fit	2019-02-28	1642193	1642197	-62.5883	-65.4233	864.114	2.62611	13.0088	3.60474	948	gt2l	strong	processed_ATL08_20190228132552_09480212_005_01.h5
Coregistration reference point	h_te_best_fit	2019-02-28	1642198	1642202	-62.5885	-65.4224	885.528	1.99768	9.97449	2.77426	948	gt2l	strong	processed_ATL08_20190228132552_09480212_005_01.h5
Coregistration reference point	h_te_best_fit	2019-02-28	1642203	1642207	-62.5887	-65.4215	927.977	5.53694	5.43365	3.68702	948	gt2l	strong	processed_ATL08_20190228132552_09480212_005_01.h5
Coregistration reference point	h_te_best_fit	2019-02-28	1642208	1642212	-62.589	-65.4206	1017.57	7.48118	6.69385	5.4799	948	gt2l	strong	processed_ATL08_20190228132552_09480212_005_01.h5
Coregistration reference point	h_te_best_fit	2019-02-28	1642213	1642217	-62.5892	-65.4197	1108.04	5.55513	5.55054	3.95873	948	gt2l	strong	processed_ATL08_20190228132552_09480212_005_01.h5
Coregistration reference point	h_te_best_fit	2019-02-28	1642218	1642222	-62.5894	-65.4188	1202.09	8.24845	10.9579	6.96587	948	gt2l	strong	processed_ATL08_20190228132552_09480212_005_01.h5
Coregistration reference point	h_te_best_fit	2019-02-28	1642223	1642227	-62.5897	-65.4179	1309.71	11.4927	11.9761	10.3003	948	gt2l	strong	processed_ATL08_20190228132552_09480212_005_01.h5
Coregistration reference point	h_te_best_fit	2019-02-28	1642228	1642232	-62.5899	-65.4171	1330.81	5.25486	10.7867	5.92164	948	gt2l	strong	processed_ATL08_20190228132552_09480212_005_01.h5
Coregistration reference point	h_te_best_fit	2019-02-28	1642233	1642237	-62.5902	-65.4162	1284.91	17.7874	7.72864	7.82163	948	gt2l	strong	processed_ATL08_20190228132552_09480212_005_01.h5
Coregistration reference point	h_te_best_fit	2019-02-28	1642238	1642242	-62.5904	-65.4153	1239.28	17.6985	10.3627	8.6573	948	gt2l	strong	processed_ATL08_20190228132552_09480212_005_01.h5
Coregistration reference point	h_te_best_fit	2019-02-28	1642243	1642247	-62.5906	-65.4144	1210.66	20.4822	11.3444	7.73022	948	gt2l	strong	processed_ATL08_20190228132552_09480212_005_01.h5
Coregistration reference point	h_te_best_fit	2019-02-28	1642248	1642252	-62.5909	-65.4135	1171.3	33.316	21.0007	16.9924	948	gt2l	strong	processed_ATL08_20190228132552_09480212_005_01.h5
Coregistration reference point	h_te_best_fit	2019-02-28	1642253	1642257	-62.5911	-65.4126	1089.37	45.6469	23.8074	26.3344	948	gt2l	strong	processed_ATL08_20190228132552_09480212_005_01.h5
Coregistration reference point	h_te_best_fit	2019-02-28	1642258	1642262	-62.5914	-65.4117	1003.88	18.5575	12.1608	5.31015	948	gt2l	strong	processed_ATL08_20190228132552_09480212_005_01.h5
Coregistration reference point	h_te_best_fit	2019-02-28	1642263	1642267	-62.5916	-65.4108	952.57	13.3896	14.7898	8.62133	948	gt2l	strong	processed_ATL08_20190228132552_09480212_005_01.h5
Coregistration reference point	h_te_best_fit	2019-02-28	1642268	1642272	-62.5918	-65.41	893.343	16.9503	15.6826	7.15938	948	gt2l	strong	processed_ATL08_20190228132552_09480212_005_01.h5
Coregistration reference point	h_te_best_fit	2019-02-28	1642274	1642277	-62.5921	-65.4091	865.62	10.1868	8.64526	5.53178	948	gt2l	strong	processed_ATL08_20190228132552_09480212_005_01.h5
Coregistration reference point	h_te_best_fit	2019-02-28	1642278	1642282	-62.5923	-65.4082	808.958	9.13403	9.80768	5.89656	948	gt2l	strong	processed_ATL08_20190228132552_09480212_005_01.h5
Coregistration reference point	h_te_best_fit	2019-02-28	1642283	1642286	-62.5925	-65.4073	761.807	20.9501	11.769	6.23796	948	gt2l	strong	processed_ATL08_20190228132552_09480212_005_01.h5
Coregistration reference point	h_te_best_fit	2019-02-28	1642288	1642292	-62.5928	-65.4064	692.292	13.959	14.6578	11.2722	948	gt2l	strong	processed_ATL08_20190228132552_09480212_005_01.h5
Coregistration reference point	h_te_best_fit	2019-02-28	1642293	1642297	-62.593	-65.4055	629.52	11.07	11.5959	7.28689	948	gt2l	strong	processed_ATL08_20190228132552_09480212_005_01.h5
Coregistration reference point	h_te_best_fit	2019-02-28	1642298	1642301	-62.5932	-65.4046	561.856	26.9899	8.80267	8.91601	948	gt2l	strong	processed_ATL08_20190228132552_09480212_005_01.h5
Coregistration reference point	h_te_best_fit	2019-02-28	1642303	1642307	-62.5935	-65.4037	507.302	2.3589	16.2	3.009	948	gt2l	strong	processed_ATL08_20190228132552_09480212_005_01.h5
Coregistration reference point	h_te_best_fit	2019-02-28	1642308	1642312	-62.5937	-65.4029	471.078	1.9721	13.0217	2.06545	948	gt2l	strong	processed_ATL08_20190228132552_09480212_005_01.h5
Coregistration reference point	h_te_best_fit	2019-02-28	1642313	1642317	-62.5939	-65.402	414.127	3.21475	11.1398	3.15343	948	gt2l	strong	processed_ATL08_20190228132552_09480212_005_01.h5
Coregistration reference point	h_te_best_fit	2019-02-28	1642318	1642322	-62.5942	-65.4011	367.127	1.87262	12.5077	2.20297	948	gt2l	strong	processed_ATL08_20190228132552_09480212_005_01.h5
Coregistration reference point	h_te_best_fit	2019-02-28	1642323	1642327	-62.5944	-65.4002	340.113	0.91009	7.36169	0.96164	948	gt2l	strong	processed_ATL08_20190228132552_09480212_005_01.h5
Coregistration reference point	h_te_best_fit	2019-02-28	1642328	1642332	-62.5946	-65.3993	337.33	0.467577	7.87347	0.642192	948	gt2l	strong	processed_ATL08_20190228132552_09480212_005_01.h5
Coregistration reference point	h_te_best_fit	2019-02-28	1642333	1642337	-62.5949	-65.3984	333.363	0.37732			948	gt2l	strong	processed_ATL08_20190228132552_09480212_005_01.h5
Coregistration reference point	h_te_best_fit	2019-02-28	1642338	1642342	-62.5951	-65.3975	327.155	0.356818			948	gt2l	strong	processed_ATL08_20190228132552_09480212_005_01.h5
Coregistration reference point	h_te_best_fit	2019-02-28	1642343	1642347	-62.5954	-65.3966	321.986	0.360002			948	gt2l	strong	processed_ATL08_20190228132552_09480212_005_01.h5
Coregistration reference point	h_te_best_fit	2019-02-28	1642348	1642352	-62.5956	-65.3958	320.592	0.446048			948	gt2l	strong	processed_ATL08_20190228132552_09480212_005_01.h5
Coregistration reference point	h_te_best_fit	2019-02-28	1642353	1642357	-62.5958	-65.3949	321.506	0.360376			948	gt2l	strong	processed_ATL08_20190228132552_09480212_005_01.h5
Coregistration reference point	h_te_best_fit	2019-02-28	1642359	1642362	-62.5961	-65.394	319.002	0.441954			948	gt2l	strong	processed_ATL08_20190228132552_09480212_005_01.h5
Coregistration reference point	h_te_best_fit	2019-02-28	1642363	1642367	-62.5963	-65.3931	321.875	0.435183			948	gt2l	strong	processed_ATL08_20190228132552_09480212_005_01.h5
Coregistration reference point	h_te_best_fit	2019-02-28	1642368	1642372	-62.5965	-65.3922	321.803	0.34515			948	gt2l	strong	processed_ATL08_20190228132552_09480212_005_01.h5
Coregistration reference point	h_te_best_fit	2019-02-28	1642373	1642377	-62.5968	-65.3913	320.119	0.325863			948	gt2l	strong	processed_ATL08_20190228132552_09480212_005_01.h5
Coregistration reference point	h_te_best_fit	2019-02-28	1642378	1642382	-62.597	-65.3904	318.707	0.35286			948	gt2l	strong	processed_ATL08_20190228132552_09480212_005_01.h5
Coregistration reference point	h_te_best_fit	2019-02-28	1642383	1642387	-62.5972	-65.3895	317.616	0.416338			948	gt2l	strong	processed_ATL08_20190228132552_09480212_005_01.h5
Coregistration reference point	h_te_best_fit	2019-02-28	1642388	1642392	-62.5975	-65.3886	316.884	0.324581			948	gt2l	strong	processed_ATL08_20190228132552_09480212_005_01.h5
Coregistration reference point	h_te_best_fit	2019-02-28	1642393	1642397	-62.5977	-65.3878	315.405	0.333303			948	gt2l	strong	processed_ATL08_20190228132552_09480212_005_01.h5
Coregistration reference point	h_te_best_fit	2019-02-28	1642398	1642402	-62.598	-65.3869	313.748	0.385584			948	gt2l	strong	processed_ATL08_20190228132552_09480212_005_01.h5
Coregistration reference point	h_te_best_fit	2019-02-28	1642403	1642406	-62.5982	-65.386	313.645	0.539748			948	gt2l	strong	processed_ATL08_20190228132552_09480212_005_01.h5
Coregistration reference point	h_te_best_fit	2019-02-28	1642409	1642412	-62.5984	-65.3851	313.853	0.412968			948	gt2l	strong	processed_ATL08_20190228132552_09480212_005_01.h5
Coregistration reference point	h_te_best_fit	2019-02-28	1642413	1642417	-62.5987	-65.3842	313.781	0.608496			948	gt2l	strong	processed_ATL08_20190228132552_09480212_005_01.h5
Coregistration reference point	h_te_best_fit	2019-02-28	1642418	1642421	-62.5989	-65.3833	311.497	0.428623			948	gt2l	strong	processed_ATL08_20190228132552_09480212_005_01.h5
Coregistration reference point	h_te_best_fit	2019-02-28	1642423	1642427	-62.5991	-65.3824	308.458	0.351423			948	gt2l	strong	processed_ATL08_20190228132552_09480212_005_01.h5
Coregistration reference point	h_te_best_fit	2019-02-28	1642428	1642432	-62.5994	-65.3815	308.465	0.310352			948	gt2l	strong	processed_ATL08_20190228132552_09480212_005_01.h5
Coregistration reference point	h_te_best_fit	2019-02-28	1642433	1642437	-62.5996	-65.3807	309.001	0.327462			948	gt2l	strong	processed_ATL08_20190228132552_09480212_005_01.h5
Coregistration reference point	h_te_best_fit	2019-02-28	1642438	1642442	-62.5999	-65.3798	314.257	0.328716			948	gt2l	strong	processed_ATL08_20190228132552_09480212_005_01.h5
Coregistration reference point	h_te_best_fit	2019-02-28	1642443	1642447	-62.6001	-65.3789	319.491	0.331159			948	gt2l	strong	processed_ATL08_20190228132552_09480212_005_01.h5
Coregistration reference point	h_te_best_fit	2019-02-28	1642448	1642452	-62.6003	-65.378	321.163	0.313206			948	gt2l	strong	processed_ATL08_20190228132552_09480212_005_01.h5
Coregistration reference point	h_te_best_fit	2019-02-28	1642453	1642457	-62.6006	-65.3771	321.298	0.351098			948	gt2l	strong	processed_ATL08_20190228132552_09480212_005_01.h5
Coregistration reference point	h_te_best_fit	2019-02-28	1642458	1642462	-62.6008	-65.3762	323.245	0.374645			948	gt2l	strong	processed_ATL08_20190228132552_09480212_005_01.h5
Coregistration reference point	h_te_best_fit	2019-02-28	1642463	1642467	-62.601	-65.3753	324.131	0.529647			948	gt2l	strong	processed_ATL08_20190228132552_09480212_005_01.h5
Coregistration reference point	h_te_best_fit	2019-02-28	1642468	1642472	-62.6013	-65.3744	324.099	0.504757			948	gt2l	strong	processed_ATL08_20190228132552_09480212_005_01.h5
Coregistration reference point	h_te_best_fit	2019-02-28	1642473	1642477	-62.6015	-65.3736	322.663	0.320394			948	gt2l	strong	processed_ATL08_20190228132552_09480212_005_01.h5
Coregistration reference point	h_te_best_fit	2019-02-28	1642478	1642482	-62.6017	-65.3727	323.036	0.474522			948	gt2l	strong	processed_ATL08_20190228132552_09480212_005_01.h5
Coregistration reference point	h_te_best_fit	2019-02-28	1642483	1642487	-62.602	-65.3718	321.392	0.480546			948	gt2l	strong	processed_ATL08_20190228132552_09480212_005_01.h5
Coregistration reference point	h_te_best_fit	2019-02-28	1642488	1642492	-62.6022	-65.3709	322.16	0.381053			948	gt2l	strong	processed_ATL08_20190228132552_09480212_005_01.h5
Coregistration reference point	h_te_best_fit	2019-02-28	1642494	1642497	-62.6025	-65.37	320.087	0.458143	7.11023	0.649473	948	gt2l	strong	processed_ATL08_20190228132552_09480212_005_01.h5
Coregistration reference point	h_te_best_fit	2019-02-28	1642498	1642502	-62.6027	-65.3691	316.063	0.483313			948	gt2l	strong	processed_ATL08_20190228132552_09480212_005_01.h5
Coregistration reference point	h_te_best_fit	2019-02-28	1642503	1642506	-62.6029	-65.3682	314.733	0.428185			948	gt2l	strong	processed_ATL08_20190228132552_09480212_005_01.h5
Coregistration reference point	h_te_best_fit	2019-02-28	1642508	1642512	-62.6032	-65.3673	315.125	0.342528			948	gt2l	strong	processed_ATL08_20190228132552_09480212_005_01.h5
Coregistration reference point	h_te_best_fit	2019-02-28	1642513	1642517	-62.6034	-65.3665	314.945	0.466435			948	gt2l	strong	processed_ATL08_20190228132552_09480212_005_01.h5
Coregistration reference point	h_te_best_fit	2019-02-28	1642518	1642522	-62.6036	-65.3656	315.063	0.471438			948	gt2l	strong	processed_ATL08_20190228132552_09480212_005_01.h5
Coregistration reference point	h_te_best_fit	2019-02-28	1642523	1642527	-62.6039	-65.3647	314.893	0.317397			948	gt2l	strong	processed_ATL08_20190228132552_09480212_005_01.h5
Coregistration reference point	h_te_best_fit	2019-02-28	1642528	1642532	-62.6041	-65.3638	320.141	0.486014			948	gt2l	strong	processed_ATL08_20190228132552_09480212_005_01.h5
Coregistration reference point	h_te_best_fit	2019-02-28	1642533	1642537	-62.6043	-65.3629	322.658	0.498736			948	gt2l	strong	processed_ATL08_20190228132552_09480212_005_01.h5
Coregistration reference point	h_te_best_fit	2019-02-28	1642538	1642542	-62.6046	-65.362	322.503	0.407569			948	gt2l	strong	processed_ATL08_20190228132552_09480212_005_01.h5
Coregistration reference point	h_te_best_fit	2019-02-28	1642543	1642547	-62.6048	-65.3611	327.706	0.433393	7.42844	0.612801	948	gt2l	strong	processed_ATL08_20190228132552_09480212_005_01.h5
Coregistration reference point	h_te_best_fit	2019-02-28	1642548	1642552	-62.6051	-65.3602	328.962	0.518072			948	gt2l	strong	processed_ATL08_20190228132552_09480212_005_01.h5
Coregistration reference point	h_te_best_fit	2019-02-28	1642553	1642556	-62.6053	-65.3594	326.379	0.555707	8.82138	0.783924	948	gt2l	strong	processed_ATL08_20190228132552_09480212_005_01.h5
Coregistration reference point	h_te_best_fit	2019-02-28	1642558	1642562	-62.6055	-65.3585	334.183	0.696511	7.28461	0.907004	948	gt2l	strong	processed_ATL08_20190228132552_09480212_005_01.h5
Coregistration reference point	h_te_best_fit	2019-02-28	1642563	1642567	-62.6058	-65.3576	329.336	0.652964	7.94107	0.920033	948	gt2l	strong	processed_ATL08_20190228132552_09480212_005_01.h5
Coregistration reference point	h_te_best_fit	2019-02-28	1642568	1642572	-62.606	-65.3567	330.243	0.581965			948	gt2l	strong	processed_ATL08_20190228132552_09480212_005_01.h5
Coregistration reference point	h_te_best_fit	2019-02-28	1642573	1642577	-62.6062	-65.3558	322.044	0.552365	7.42572	0.770226	948	gt2l	strong	processed_ATL08_20190228132552_09480212_005_01.h5
Coregistration reference point	h_te_best_fit	2019-02-28	1642579	1642582	-62.6065	-65.3549	328.636	0.496171	6.26395	0.705922	948	gt2l	strong	processed_ATL08_20190228132552_09480212_005_01.h5
Coregistration reference point	h_te_best_fit	2019-02-28	1642583	1642587	-62.6067	-65.354	329.469	0.517087			948	gt2l	strong	processed_ATL08_20190228132552_09480212_005_01.h5
Coregistration reference point	h_te_best_fit	2019-02-28	1642588	1642591	-62.607	-65.3531	329.474	0.536103	7.72925	0.761079	948	gt2l	strong	processed_ATL08_20190228132552_09480212_005_01.h5
Coregistration reference point	h_te_best_fit	2019-02-28	1642593	1642597	-62.6072	-65.3523	325.625	0.442768	7.83398	0.618614	948	gt2l	strong	processed_ATL08_20190228132552_09480212_005_01.h5
Coregistration reference point	h_te_best_fit	2019-02-28	1642598	1642602	-62.6074	-65.3514	324.477	0.680512	7.4989	0.950231	948	gt2l	strong	processed_ATL08_20190228132552_09480212_005_01.h5
Coregistration reference point	h_te_best_fit	2019-02-28	1642603	1642607	-62.6076	-65.3505	328.023	0.715277	6.93799	1.00826	948	gt2l	strong	processed_ATL08_20190228132552_09480212_005_01.h5
Coregistration reference point	h_te_best_fit	2019-02-28	1642608	1642612	-62.6079	-65.3496	328.087	0.411768	5.77918	0.586358	948	gt2l	strong	processed_ATL08_20190228132552_09480212_005_01.h5
Coregistration reference point	h_te_best_fit	2019-02-28	1642613	1642617	-62.6081	-65.3487	331.215	0.566544	7.27994	0.806724	948	gt2l	strong	processed_ATL08_20190228132552_09480212_005_01.h5
Coregistration reference point	h_te_best_fit	2019-02-28	1642618	1642622	-62.6084	-65.3478	331.745	0.688317	7.15195	0.967245	948	gt2l	strong	processed_ATL08_20190228132552_09480212_005_01.h5
Coregistration reference point	h_te_best_fit	2019-02-28	1642623	1642627	-62.6086	-65.3469	334.746	0.545232	7.62662	0.764382	948	gt2l	strong	processed_ATL08_20190228132552_09480212_005_01.h5
Coregistration reference point	h_te_best_fit	2019-02-28	1642628	1642632	-62.6088	-65.346	339.842	0.600623	7.85864	0.838435	948	gt2l	strong	processed_ATL08_20190228132552_09480212_005_01.h5
Coregistration reference point	h_te_best_fit	2019-02-28	1642633	1642637	-62.6091	-65.3452	347.557	0.825607	8.04269	1.14651	948	gt2l	strong	processed_ATL08_20190228132552_09480212_005_01.h5
Coregistration reference point	h_te_best_fit	2019-02-28	1642638	1642641	-62.6093	-65.3443	355.618	0.748087	8.99262	1.04249	948	gt2l	strong	processed_ATL08_20190228132552_09480212_005_01.h5
Coregistration reference point	h_te_best_fit	2019-02-28	1642643	1642647	-62.6095	-65.3434	362.406	0.54581	7.3728	0.764019	948	gt2l	strong	processed_ATL08_20190228132552_09480212_005_01.h5
Coregistration reference point	h_te_best_fit	2019-02-28	1642648	1642652	-62.6098	-65.3425	370.151	1.17267	7.69785	1.55793	948	gt2l	strong	processed_ATL08_20190228132552_09480212_005_01.h5
Coregistration reference point	h_te_best_fit	2019-02-28	1642653	1642657	-62.61	-65.3416	377.149	0.997856	9.04459	1.28955	948	gt2l	strong	processed_ATL08_20190228132552_09480212_005_01.h5
Coregistration reference point	h_te_best_fit	2019-02-28	1642658	1642662	-62.6103	-65.3407	386.584	1.58898	8.0567	1.25675	948	gt2l	strong	processed_ATL08_20190228132552_09480212_005_01.h5
Coregistration reference point	h_te_best_fit	2019-02-28	1642664	1642667	-62.6105	-65.3398	398.167	2.83093	11.9558	1.57862	948	gt2l	strong	processed_ATL08_20190228132552_09480212_005_01.h5
Coregistration reference point	h_te_best_fit	2019-02-28	1642668	1642672	-62.6107	-65.3389	420.567	2.02263	7.19733	1.73282	948	gt2l	strong	processed_ATL08_20190228132552_09480212_005_01.h5
Coregistration reference point	h_te_best_fit	2019-02-28	1642673	1642677	-62.611	-65.3381	436.288	2.47317	10.5006	2.15194	948	gt2l	strong	processed_ATL08_20190228132552_09480212_005_01.h5
Coregistration reference point	h_te_best_fit	2019-02-28	1642678	1642682	-62.6112	-65.3372	457.075	3.22244	9.6365	1.89475	948	gt2l	strong	processed_ATL08_20190228132552_09480212_005_01.h5
Coregistration reference point	h_te_best_fit	2019-02-28	1642683	1642687	-62.6114	-65.3363	466.888	5.45474	8.69107	1.9353	948	gt2l	strong	processed_ATL08_20190228132552_09480212_005_01.h5
Coregistration reference point	h_te_best_fit	2019-02-28	1642688	1642692	-62.6117	-65.3354	500.557		18.3036		948	gt2l	strong	processed_ATL08_20190228132552_09480212_005_01.h5
Coregistration reference point	h_te_best_fit	2019-02-28	1642693	1642696	-62.6119	-65.3345	537.59		19.5697		948	gt2l	strong	processed_ATL08_20190228132552_09480212_005_01.h5
Coregistration reference point	h_te_best_fit	2019-02-28	1642698	1642702	-62.6122	-65.3336	559.009		15.7227		948	gt2l	strong	processed_ATL08_20190228132552_09480212_005_01.h5
Coregistration reference point	h_te_best_fit	2019-02-28	1642703	1642707	-62.6124	-65.3327	577.178		12.077		948	gt2l	strong	processed_ATL08_20190228132552_09480212_005_01.h5
Coregistration reference point	h_te_best_fit	2019-02-28	1642708	1642712	-62.6126	-65.3318	580.669		18.8687		948	gt2l	strong	processed_ATL08_20190228132552_09480212_005_01.h5
Coregistration reference point	h_te_best_fit	2019-02-28	1642714	1642717	-62.6129	-65.3309	584.345		14.112		948	gt2l	strong	processed_ATL08_20190228132552_09480212_005_01.h5
Coregistration reference point	h_te_best_fit	2019-02-28	1642718	1642722	-62.6131	-65.3301	598.34	0.832612	6.22357	1.09536	948	gt2l	strong	processed_ATL08_20190228132552_09480212_005_01.h5
Coregistration reference point	h_te_best_fit	2019-02-28	1642723	1642727	-62.6133	-65.3292	598.725	0.890927	2.99225	1.22697	948	gt2l	strong	processed_ATL08_20190228132552_09480212_005_01.h5
Coregistration reference point	h_te_best_fit	2019-02-28	1642728	1642732	-62.6136	-65.3283	624.962	4.88449	7.14929	2.97396	948	gt2l	strong	processed_ATL08_20190228132552_09480212_005_01.h5
Coregistration reference point	h_te_best_fit	2019-02-28	1642733	1642737	-62.6138	-65.3274	710.716	7.58637	7.62347	3.70567	948	gt2l	strong	processed_ATL08_20190228132552_09480212_005_01.h5
Coregistration reference point	h_te_best_fit	2019-02-28	1642738	1642742	-62.6141	-65.3265	780.601	7.27634	10.2454	3.85735	948	gt2l	strong	processed_ATL08_20190228132552_09480212_005_01.h5
Coregistration reference point	h_te_best_fit	2019-02-28	1642743	1642747	-62.6143	-65.3256	841.509	9.72182	11.4102	8.52342	948	gt2l	strong	processed_ATL08_20190228132552_09480212_005_01.h5
Coregistration reference point	h_te_best_fit	2019-02-28	1642748	1642752	-62.6145	-65.3247	917.888	4.06297	9.12579	4.23301	948	gt2l	strong	processed_ATL08_20190228132552_09480212_005_01.h5
Coregistration reference point	h_te_best_fit	2019-02-28	1642753	1642757	-62.6148	-65.3239	947.784	2.21611	13.7424	2.82458	948	gt2l	strong	processed_ATL08_20190228132552_09480212_005_01.h5
Coregistration reference point	h_te_best_fit	2019-02-28	1642758	1642762	-62.615	-65.323	973.202	2.87919	4.58405	2.86593	948	gt2l	strong	processed_ATL08_20190228132552_09480212_005_01.h5
Coregistration reference point	h_te_best_fit	2019-02-28	1642763	1642767	-62.6152	-65.3221	1038.14	5.67706	6.12732	3.74367	948	gt2l	strong	processed_ATL08_20190228132552_09480212_005_01.h5
Coregistration reference point	h_te_best_fit	2019-02-28	1642768	1642772	-62.6155	-65.3212	1117.59	6.61881	5.3584	3.25153	948	gt2l	strong	processed_ATL08_20190228132552_09480212_005_01.h5
Coregistration reference point	h_te_best_fit	2019-02-28	1642773	1642777	-62.6157	-65.3203	1174.85	4.42913	7.82715	4.71205	948	gt2l	strong	processed_ATL08_20190228132552_09480212_005_01.h5
Coregistration reference point	h_te_best_fit	2019-02-28	1642778	1642782	-62.6159	-65.3194	1206.5	2.31016	12.3942	3.13675	948	gt2l	strong	processed_ATL08_20190228132552_09480212_005_01.h5
Coregistration reference point	h_te_best_fit	2019-02-28	1642783	1642787	-62.6162	-65.3185	1234.12	3.91192	13.0906	5.32911	948	gt2l	strong	processed_ATL08_20190228132552_09480212_005_01.h5
Coregistration reference point	h_te_best_fit	2019-02-28	1642788	1642792	-62.6164	-65.3176	1257.93	3.76365	13.2877	5.00571	948	gt2l	strong	processed_ATL08_20190228132552_09480212_005_01.h5
Coregistration reference point	h_te_best_fit	2019-02-28	1642793	1642797	-62.6167	-65.3167	1273.27	2.22915	9.04578	3.049	948	gt2l	strong	processed_ATL08_20190228132552_09480212_005_01.h5
Coregistration reference point	h_te_best_fit	2019-02-28	1642798	1642802	-62.6169	-65.3159	1303.66	4.98724	4.22046	4.64267	948	gt2l	strong	processed_ATL08_20190228132552_09480212_005_01.h5
Coregistration reference point	h_te_best_fit	2019-02-28	1642803	1642807	-62.6171	-65.315	1340.52	4.88021	4.41956	3.73802	948	gt2l	strong	processed_ATL08_20190228132552_09480212_005_01.h5
Coregistration reference point	h_te_best_fit	2019-02-28	1642808	1642812	-62.6174	-65.3141	1381.79	5.44129	3.96985	3.6228	948	gt2l	strong	processed_ATL08_20190228132552_09480212_005_01.h5
Coregistration reference point	h_te_best_fit	2019-02-28	1642813	1642817	-62.6176	-65.3132	1429.2	5.15431	4.19922	3.99562	948	gt2l	strong	processed_ATL08_20190228132552_09480212_005_01.h5
Coregistration reference point	h_te_best_fit	2019-02-28	1642818	1642822	-62.6178	-65.3123	1472.14	3.12522	9.24609	3.82257	948	gt2l	strong	processed_ATL08_20190228132552_09480212_005_01.h5
Coregistration reference point	h_te_best_fit	2019-02-28	1642823	1642827	-62.6181	-65.3114	1502.87	2.66188	9.43579	3.68332	948	gt2l	strong	processed_ATL08_20190228132552_09480212_005_01.h5
Coregistration reference point	h_te_best_fit	2019-02-28	1642828	1642832	-62.6183	-65.3105	1530.63	2.54473	8.56787	3.5204	948	gt2l	strong	processed_ATL08_20190228132552_09480212_005_01.h5
Coregistration reference point	h_te_best_fit	2019-02-28	1642833	1642837	-62.6185	-65.3096	1558.52	3.62564	10.4904	4.96427	948	gt2l	strong	processed_ATL08_20190228132552_09480212_005_01.h5
Coregistration reference point	h_te_best_fit	2019-02-28	1642838	1642842	-62.6188	-65.3088	1584.07	2.42386	9.28662	3.35974	948	gt2l	strong	processed_ATL08_20190228132552_09480212_005_01.h5
Coregistration reference point	h_te_best_fit	2019-02-28	1642843	1642847	-62.619	-65.3079	1607.03	2.27474	8.32556	3.18821	948	gt2l	strong	processed_ATL08_20190228132552_09480212_005_01.h5
Coregistration reference point	h_te_best_fit	2019-02-28	1642848	1642852	-62.6193	-65.307	1627.89	2.20065	8.17127	3.08638	948	gt2l	strong	processed_ATL08_20190228132552_09480212_005_01.h5
Coregistration reference point	h_te_best_fit	2019-02-28	1642853	1642857	-62.6195	-65.3061	1646.72	2.00726	8.69824	2.82112	948	gt2l	strong	processed_ATL08_20190228132552_09480212_005_01.h5
Coregistration reference point	h_te_best_fit	2019-02-28	1642858	1642862	-62.6197	-65.3052	1661.65	1.85706	8.35632	2.6149	948	gt2l	strong	processed_ATL08_20190228132552_09480212_005_01.h5
Coregistration reference point	h_te_best_fit	2019-02-28	1642863	1642867	-62.62	-65.3043	1673.38	1.72017			948	gt2l	strong	processed_ATL08_20190228132552_09480212_005_01.h5
Coregistration reference point	h_te_best_fit	2019-02-28	1642868	1642872	-62.6202	-65.3034	1683.15	1.73377			948	gt2l	strong	processed_ATL08_20190228132552_09480212_005_01.h5
Coregistration reference point	h_te_best_fit	2019-02-28	1642873	1642877	-62.6204	-65.3025	1690.77	1.59514			948	gt2l	strong	processed_ATL08_20190228132552_09480212_005_01.h5
Coregistration reference point	h_te_best_fit	2019-02-28	1642878	1642882	-62.6207	-65.3017	1695.92	1.73771			948	gt2l	strong	processed_ATL08_20190228132552_09480212_005_01.h5
Coregistration reference point	h_te_best_fit	2019-02-28	1642883	1642887	-62.6209	-65.3008	1698.72	1.68521			948	gt2l	strong	processed_ATL08_20190228132552_09480212_005_01.h5
Coregistration reference point	h_te_best_fit	2019-02-28	1642888	1642892	-62.6211	-65.2999	1699.61	1.7576			948	gt2l	strong	processed_ATL08_20190228132552_09480212_005_01.h5
Coregistration reference point	h_te_best_fit	2019-02-28	1642893	1642897	-62.6214	-65.299	1699.54	1.63101			948	gt2l	strong	processed_ATL08_20190228132552_09480212_005_01.h5
Coregistration reference point	h_te_best_fit	2019-02-28	1642898	1642902	-62.6216	-65.2981	1699.02	1.70748			948	gt2l	strong	processed_ATL08_20190228132552_09480212_005_01.h5
Coregistration reference point	h_te_best_fit	2019-02-28	1642903	1642907	-62.6219	-65.2972	1697.99	1.99052			948	gt2l	strong	processed_ATL08_20190228132552_09480212_005_01.h5
Coregistration reference point	h_te_best_fit	2019-02-28	1642908	1642912	-62.6221	-65.2963	1696.71	2.35013			948	gt2l	strong	processed_ATL08_20190228132552_09480212_005_01.h5
Coregistration reference point	h_te_best_fit	2019-02-28	1642913	1642917	-62.6223	-65.2954	1695.12	1.58116			948	gt2l	strong	processed_ATL08_20190228132552_09480212_005_01.h5
Coregistration reference point	h_te_best_fit	2019-02-28	1642918	1642922	-62.6226	-65.2946	1693.39	2.06488			948	gt2l	strong	processed_ATL08_20190228132552_09480212_005_01.h5
Coregistration reference point	h_te_best_fit	2019-02-28	1642923	1642927	-62.6228	-65.2937	1691.86	1.67504			948	gt2l	strong	processed_ATL08_20190228132552_09480212_005_01.h5
Coregistration reference point	h_te_best_fit	2019-02-28	1642928	1642932	-62.623	-65.2928	1690.67	1.69747			948	gt2l	strong	processed_ATL08_20190228132552_09480212_005_01.h5
Coregistration reference point	h_te_best_fit	2019-02-28	1642933	1642937	-62.6233	-65.2919	1690.1	1.61729			948	gt2l	strong	processed_ATL08_20190228132552_09480212_005_01.h5
Coregistration reference point	h_te_best_fit	2019-02-28	1642938	1642942	-62.6235	-65.291	1689.88	1.69321			948	gt2l	strong	processed_ATL08_20190228132552_09480212_005_01.h5
Coregistration reference point	h_te_best_fit	2019-02-28	1642943	1642947	-62.6237	-65.2901	1689.41	1.66438			948	gt2l	strong	processed_ATL08_20190228132552_09480212_005_01.h5
Coregistration reference point	h_te_best_fit	2019-02-28	1642948	1642952	-62.624	-65.2892	1688.22	1.68305			948	gt2l	strong	processed_ATL08_20190228132552_09480212_005_01.h5
Coregistration reference point	h_te_best_fit	2019-02-28	1642953	1642957	-62.6242	-65.2883	1686.28	1.77493			948	gt2l	strong	processed_ATL08_20190228132552_09480212_005_01.h5
Coregistration reference point	h_te_best_fit	2019-02-28	1642958	1642962	-62.6244	-65.2875	1684.45	1.733			948	gt2l	strong	processed_ATL08_20190228132552_09480212_005_01.h5
Coregistration reference point	h_te_best_fit	2019-02-28	1642963	1642967	-62.6247	-65.2866	1683.9	1.6068			948	gt2l	strong	processed_ATL08_20190228132552_09480212_005_01.h5
Coregistration reference point	h_te_best_fit	2019-02-28	1642968	1642972	-62.6249	-65.2857	1684.31	1.89901			948	gt2l	strong	processed_ATL08_20190228132552_09480212_005_01.h5
Coregistration reference point	h_te_best_fit	2019-02-28	1642973	1642977	-62.6252	-65.2848	1685.78	1.82445			948	gt2l	strong	processed_ATL08_20190228132552_09480212_005_01.h5
Coregistration reference point	h_te_best_fit	2019-02-28	1642978	1642982	-62.6254	-65.2839	1687.57	1.75604			948	gt2l	strong	processed_ATL08_20190228132552_09480212_005_01.h5
Coregistration reference point	h_te_best_fit	2019-02-28	1642983	1642987	-62.6256	-65.283	1689.16	1.82617			948	gt2l	strong	processed_ATL08_20190228132552_09480212_005_01.h5
Coregistration reference point	h_te_best_fit	2019-02-28	1642988	1642992	-62.6259	-65.2821	1690.2	2.1102			948	gt2l	strong	processed_ATL08_20190228132552_09480212_005_01.h5
Coregistration reference point	h_te_best_fit	2019-02-28	1642993	1642997	-62.6261	-65.2812	1690.95	2.26056			948	gt2l	strong	processed_ATL08_20190228132552_09480212_005_01.h5
Coregistration reference point	h_te_best_fit	2019-02-28	1642998	1643002	-62.6263	-65.2803	1690.75	1.68393			948	gt2l	strong	processed_ATL08_20190228132552_09480212_005_01.h5
Coregistration reference point	h_te_best_fit	2019-02-28	1643003	1643007	-62.6266	-65.2795	1689.52	2.27373			948	gt2l	strong	processed_ATL08_20190228132552_09480212_005_01.h5
Coregistration reference point	h_te_best_fit	2019-02-28	1643008	1643012	-62.6268	-65.2786	1688.75	2.33902			948	gt2l	strong	processed_ATL08_20190228132552_09480212_005_01.h5
Coregistration reference point	h_te_best_fit	2019-02-28	1643013	1643017	-62.627	-65.2777	1688.63	1.82551			948	gt2l	strong	processed_ATL08_20190228132552_09480212_005_01.h5
Coregistration reference point	h_te_best_fit	2019-02-28	1643018	1643022	-62.6273	-65.2768	1688.86	2.31686			948	gt2l	strong	processed_ATL08_20190228132552_09480212_005_01.h5
Coregistration reference point	h_te_best_fit	2019-02-28	1643023	1643027	-62.6275	-65.2759	1689.04	2.40231			948	gt2l	strong	processed_ATL08_20190228132552_09480212_005_01.h5
Coregistration reference point	h_te_best_fit	2019-02-28	1643028	1643031	-62.6277	-65.275	1686.21	2.46919			948	gt2l	strong	processed_ATL08_20190228132552_09480212_005_01.h5
Coregistration reference point	h_te_best_fit	2019-02-28	1643033	1643037	-62.628	-65.2741	1680.3	2.15929	6.80603	3.05273	948	gt2l	strong	processed_ATL08_20190228132552_09480212_005_01.h5
Coregistration reference point	h_te_best_fit	2019-02-28	1643038	1643042	-62.6282	-65.2732	1676.07	2.33093			948	gt2l	strong	processed_ATL08_20190228132552_09480212_005_01.h5
Coregistration reference point	h_te_best_fit	2019-02-28	1643043	1643047	-62.6285	-65.2724	1675.2	2.35952			948	gt2l	strong	processed_ATL08_20190228132552_09480212_005_01.h5
Coregistration reference point	h_te_best_fit	2019-02-28	1643048	1643052	-62.6287	-65.2715	1675.48	1.8113			948	gt2l	strong	processed_ATL08_20190228132552_09480212_005_01.h5
Coregistration reference point	h_te_best_fit	2019-02-28	1643053	1643057	-62.6289	-65.2706	1675.29	2.35289			948	gt2l	strong	processed_ATL08_20190228132552_09480212_005_01.h5
Coregistration reference point	h_te_best_fit	2019-02-28	1643058	1643062	-62.6291	-65.2697	1675.02	2.24218			948	gt2l	strong	processed_ATL08_20190228132552_09480212_005_01.h5
Coregistration reference point	h_te_best_fit	2019-02-28	1643063	1643067	-62.6294	-65.2688	1674.23	2.04433			948	gt2l	strong	processed_ATL08_20190228132552_09480212_005_01.h5
Coregistration reference point	h_te_best_fit	2019-02-28	1643068	1643072	-62.6296	-65.2679	1673.43	1.88864			948	gt2l	strong	processed_ATL08_20190228132552_09480212_005_01.h5
Coregistration reference point	h_te_best_fit	2019-02-28	1643073	1643077	-62.6299	-65.267	1672.71	2.33942			948	gt2l	strong	processed_ATL08_20190228132552_09480212_005_01.h5
Coregistration reference point	h_te_best_fit	2019-02-28	1643078	1643082	-62.6301	-65.2662	1672.85	2.30735			948	gt2l	strong	processed_ATL08_20190228132552_09480212_005_01.h5
Coregistration reference point	h_te_best_fit	2019-02-28	1643083	1643087	-62.6303	-65.2653	1673.86	1.71334			948	gt2l	strong	processed_ATL08_20190228132552_09480212_005_01.h5
Coregistration reference point	h_te_best_fit	2019-02-28	1643088	1643092	-62.6306	-65.2644	1675.17	2.22499			948	gt2l	strong	processed_ATL08_20190228132552_09480212_005_01.h5
Coregistration reference point	h_te_best_fit	2019-02-28	1643093	1643097	-62.6308	-65.2635	1676.91	2.27219			948	gt2l	strong	processed_ATL08_20190228132552_09480212_005_01.h5
Coregistration reference point	h_te_best_fit	2019-02-28	1643098	1643102	-62.631	-65.2626	1679.14	1.7329			948	gt2l	strong	processed_ATL08_20190228132552_09480212_005_01.h5
Coregistration reference point	h_te_best_fit	2019-02-28	1643104	1643107	-62.6313	-65.2617	1681.87	2.05666			948	gt2l	strong	processed_ATL08_20190228132552_09480212_005_01.h5
Coregistration reference point	h_te_best_fit	2019-02-28	1643108	1643112	-62.6315	-65.2608	1685.53	2.23863			948	gt2l	strong	processed_ATL08_20190228132552_09480212_005_01.h5
Coregistration reference point	h_te_best_fit	2019-02-28	1643113	1643116	-62.6317	-65.2599	1689.47	2.17962			948	gt2l	strong	processed_ATL08_20190228132552_09480212_005_01.h5
Coregistration reference point	h_te_best_fit	2019-02-28	1643118	1643122	-62.632	-65.259	1694.22	1.83991			948	gt2l	strong	processed_ATL08_20190228132552_09480212_005_01.h5
Coregistration reference point	h_te_best_fit	2019-02-28	1643123	1643127	-62.6322	-65.2582	1699.14	2.1873			948	gt2l	strong	processed_ATL08_20190228132552_09480212_005_01.h5
Coregistration reference point	h_te_best_fit	2019-02-28	1643128	1643132	-62.6324	-65.2573	1703.74	2.53484			948	gt2l	strong	processed_ATL08_20190228132552_09480212_005_01.h5
Coregistration reference point	h_te_best_fit	2019-02-28	1643133	1643137	-62.6327	-65.2564	1707.66	1.62961			948	gt2l	strong	processed_ATL08_20190228132552_09480212_005_01.h5
Coregistration reference point	h_te_best_fit	2019-02-28	1643138	1643142	-62.6329	-65.2555	1711.11	2.32565			948	gt2l	strong	processed_ATL08_20190228132552_09480212_005_01.h5
Coregistration reference point	h_te_best_fit	2019-02-28	1643143	1643147	-62.6331	-65.2546	1714.25	2.30717			948	gt2l	strong	processed_ATL08_20190228132552_09480212_005_01.h5
Coregistration reference point	h_te_best_fit	2019-02-28	1643148	1643152	-62.6334	-65.2537	1716.95	2.0246			948	gt2l	strong	processed_ATL08_20190228132552_09480212_005_01.h5
Coregistration reference point	h_te_best_fit	2019-02-28	1643153	1643157	-62.6336	-65.2528	1719.65	1.89417			948	gt2l	strong	processed_ATL08_20190228132552_09480212_005_01.h5
Coregistration reference point	h_te_best_fit	2019-02-28	1643158	1643162	-62.6339	-65.2519	1722.22	2.34347			948	gt2l	strong	processed_ATL08_20190228132552_09480212_005_01.h5
Coregistration reference point	h_te_best_fit	2019-02-28	1643163	1643167	-62.6341	-65.2511	1724.68	2.22515			948	gt2l	strong	processed_ATL08_20190228132552_09480212_005_01.h5
Coregistration reference point	h_te_best_fit	2019-02-28	1643168	1643172	-62.6343	-65.2502	1727.12	1.69333			948	gt2l	strong	processed_ATL08_20190228132552_09480212_005_01.h5
Coregistration reference point	h_te_best_fit	2019-02-28	1643173	1643177	-62.6346	-65.2493	1729.43	2.28187			948	gt2l	strong	processed_ATL08_20190228132552_09480212_005_01.h5
Coregistration reference point	h_te_best_fit	2019-02-28	1643178	1643182	-62.6348	-65.2484	1731.64	2.37189			948	gt2l	strong	processed_ATL08_20190228132552_09480212_005_01.h5
Coregistration reference point	h_te_best_fit	2019-02-28	1643183	1643187	-62.635	-65.2475	1733.68	1.7115			948	gt2l	strong	processed_ATL08_20190228132552_09480212_005_01.h5
Coregistration reference point	h_te_best_fit	2019-02-28	1643189	1643192	-62.6353	-65.2466	1735.98	2.1047			948	gt2l	strong	processed_ATL08_20190228132552_09480212_005_01.h5
Coregistration reference point	h_te_best_fit	2019-02-28	1643193	1643197	-62.6355	-65.2457	1738.51	2.49438			948	gt2l	strong	processed_ATL08_20190228132552_09480212_005_01.h5
Coregistration reference point	h_te_best_fit	2019-02-28	1643198	1643202	-62.6357	-65.2448	1741.02	1.98057			948	gt2l	strong	processed_ATL08_20190228132552_09480212_005_01.h5
Coregistration reference point	h_te_best_fit	2019-02-28	1643203	1643207	-62.636	-65.244	1743.75	1.78318			948	gt2l	strong	processed_ATL08_20190228132552_09480212_005_01.h5
Coregistration reference point	h_te_best_fit	2019-02-28	1643208	1643212	-62.6362	-65.2431	1746.58	2.12765			948	gt2l	strong	processed_ATL08_20190228132552_09480212_005_01.h5
Coregistration reference point	h_te_best_fit	2019-02-28	1643213	1643217	-62.6364	-65.2422	1749.39	2.28656			948	gt2l	strong	processed_ATL08_20190228132552_09480212_005_01.h5
Coregistration reference point	h_te_best_fit	2019-02-28	1643218	1643222	-62.6367	-65.2413	1752.2	1.63311			948	gt2l	strong	processed_ATL08_20190228132552_09480212_005_01.h5
Coregistration reference point	h_te_best_fit	2019-02-28	1643223	1643227	-62.6369	-65.2404	1754.9	2.30953			948	gt2l	strong	processed_ATL08_20190228132552_09480212_005_01.h5
Coregistration reference point	h_te_best_fit	2019-02-28	1643228	1643232	-62.6371	-65.2395	1757.37	2.253			948	gt2l	strong	processed_ATL08_20190228132552_09480212_005_01.h5
Coregistration reference point	h_te_best_fit	2019-02-28	1643233	1643237	-62.6374	-65.2386	1759.45	1.89598			948	gt2l	strong	processed_ATL08_20190228132552_09480212_005_01.h5
Coregistration reference point	h_te_best_fit	2019-02-28	1643238	1643242	-62.6376	-65.2377	1761.42	2.01331			948	gt2l	strong	processed_ATL08_20190228132552_09480212_005_01.h5
Coregistration reference point	h_te_best_fit	2019-02-28	1643243	1643247	-62.6378	-65.2369	1763.02	2.37602			948	gt2l	strong	processed_ATL08_20190228132552_09480212_005_01.h5
Coregistration reference point	h_te_best_fit	2019-02-28	1643248	1643252	-62.6381	-65.236	1764.16	2.30594			948	gt2l	strong	processed_ATL08_20190228132552_09480212_005_01.h5
Coregistration reference point	h_te_best_fit	2019-02-28	1643253	1643257	-62.6383	-65.2351	1765.44	1.7602			948	gt2l	strong	processed_ATL08_20190228132552_09480212_005_01.h5
Coregistration reference point	h_te_best_fit	2019-02-28	1643258	1643262	-62.6385	-65.2342	1766.62	2.46754			948	gt2l	strong	processed_ATL08_20190228132552_09480212_005_01.h5
Coregistration reference point	h_te_best_fit	2019-02-28	1643263	1643267	-62.6388	-65.2333	1767.97	2.62675			948	gt2l	strong	processed_ATL08_20190228132552_09480212_005_01.h5
Coregistration reference point	h_te_best_fit	2019-02-28	1643268	1643272	-62.639	-65.2324	1769.34	1.80361			948	gt2l	strong	processed_ATL08_20190228132552_09480212_005_01.h5
Coregistration reference point	h_te_best_fit	2019-02-28	1643274	1643277	-62.6393	-65.2315	1770.91	2.21392			948	gt2l	strong	processed_ATL08_20190228132552_09480212_005_01.h5
Coregistration reference point	h_te_best_fit	2019-02-28	1643278	1643282	-62.6395	-65.2306	1772.61	2.3509			948	gt2l	strong	processed_ATL08_20190228132552_09480212_005_01.h5
Coregistration reference point	h_te_best_fit	2019-02-28	1643283	1643286	-62.6397	-65.2298	1774.09	2.26265			948	gt2l	strong	processed_ATL08_20190228132552_09480212_005_01.h5
Coregistration reference point	h_te_best_fit	2019-02-28	1643288	1643292	-62.6399	-65.2289	1775.84	1.81227			948	gt2l	strong	processed_ATL08_20190228132552_09480212_005_01.h5
Coregistration reference point	h_te_best_fit	2019-02-28	1643293	1643297	-62.6402	-65.228	1777.81	2.64605			948	gt2l	strong	processed_ATL08_20190228132552_09480212_005_01.h5
Coregistration reference point	h_te_best_fit	2019-02-28	1643298	1643302	-62.6404	-65.2271	1780.33	2.4792			948	gt2l	strong	processed_ATL08_20190228132552_09480212_005_01.h5
Coregistration reference point	h_te_best_fit	2019-02-28	1643303	1643307	-62.6407	-65.2262	1783.34	1.71651			948	gt2l	strong	processed_ATL08_20190228132552_09480212_005_01.h5
Coregistration reference point	h_te_best_fit	2019-02-28	1643308	1643312	-62.6409	-65.2253	1786.86	2.5648			948	gt2l	strong	processed_ATL08_20190228132552_09480212_005_01.h5
Coregistration reference point	h_te_best_fit	2019-02-28	1643313	1643317	-62.6411	-65.2244	1790.66	2.463			948	gt2l	strong	processed_ATL08_20190228132552_09480212_005_01.h5
Coregistration reference point	h_te_best_fit	2019-02-28	1643318	1643322	-62.6414	-65.2235	1794.8	2.02786			948	gt2l	strong	processed_ATL08_20190228132552_09480212_005_01.h5
Coregistration reference point	h_te_best_fit	2019-02-28	1643323	1643327	-62.6416	-65.2226	1799.2	2.14525			948	gt2l	strong	processed_ATL08_20190228132552_09480212_005_01.h5
Coregistration reference point	h_te_best_fit	2019-02-28	1643328	1643332	-62.6418	-65.2218	1803.75	2.5554			948	gt2l	strong	processed_ATL08_20190228132552_09480212_005_01.h5
Coregistration reference point	h_te_best_fit	2019-02-28	1643333	1643336	-62.6421	-65.2209	1808.55	2.5144			948	gt2l	strong	processed_ATL08_20190228132552_09480212_005_01.h5
Coregistration reference point	h_te_best_fit	2019-02-28	1643338	1643342	-62.6423	-65.22	1813.2	1.71246			948	gt2l	strong	processed_ATL08_20190228132552_09480212_005_01.h5
Coregistration reference point	h_te_best_fit	2019-02-28	1643343	1643347	-62.6425	-65.2191	1817.5	2.68175			948	gt2l	strong	processed_ATL08_20190228132552_09480212_005_01.h5
Coregistration reference point	h_te_best_fit	2019-02-28	1643348	1643352	-62.6428	-65.2182	1821.19	2.84504			948	gt2l	strong	processed_ATL08_20190228132552_09480212_005_01.h5
Coregistration reference point	h_te_best_fit	2019-02-28	1643353	1643357	-62.643	-65.2173	1824.11	1.87083			948	gt2l	strong	processed_ATL08_20190228132552_09480212_005_01.h5
Coregistration reference point	h_te_best_fit	2019-02-28	1643359	1643362	-62.6432	-65.2164	1826.38	2.24688			948	gt2l	strong	processed_ATL08_20190228132552_09480212_005_01.h5
Coregistration reference point	h_te_best_fit	2019-02-28	1643363	1643367	-62.6435	-65.2155	1828.16	2.70057			948	gt2l	strong	processed_ATL08_20190228132552_09480212_005_01.h5
Coregistration reference point	h_te_best_fit	2019-02-28	1643368	1643371	-62.6437	-65.2147	1830.16	2.38906			948	gt2l	strong	processed_ATL08_20190228132552_09480212_005_01.h5
Coregistration reference point	h_te_best_fit	2019-02-28	1643373	1643377	-62.6439	-65.2138	1832.51	2.01182			948	gt2l	strong	processed_ATL08_20190228132552_09480212_005_01.h5
Coregistration reference point	h_te_best_fit	2019-02-28	1643378	1643382	-62.6442	-65.2129	1835.26	2.89077			948	gt2l	strong	processed_ATL08_20190228132552_09480212_005_01.h5
Coregistration reference point	h_te_best_fit	2019-02-28	1643383	1643387	-62.6444	-65.212	1838.29	2.71072			948	gt2l	strong	processed_ATL08_20190228132552_09480212_005_01.h5
Coregistration reference point	h_te_best_fit	2019-02-28	1643388	1643392	-62.6446	-65.2111	1841.2	1.79118			948	gt2l	strong	processed_ATL08_20190228132552_09480212_005_01.h5
Coregistration reference point	h_te_best_fit	2019-02-28	1643394	1643397	-62.6449	-65.2102	1843.9	2.72848			948	gt2l	strong	processed_ATL08_20190228132552_09480212_005_01.h5
Coregistration reference point	h_te_best_fit	2019-02-28	1643398	1643402	-62.6451	-65.2093	1846.23	2.83584			948	gt2l	strong	processed_ATL08_20190228132552_09480212_005_01.h5
Coregistration reference point	h_te_best_fit	2019-02-28	1643403	1643407	-62.6453	-65.2084	1848.19	2.02638			948	gt2l	strong	processed_ATL08_20190228132552_09480212_005_01.h5
Coregistration reference point	h_te_best_fit	2019-02-28	1643409	1643412	-62.6456	-65.2076	1849.96	2.2427			948	gt2l	strong	processed_ATL08_20190228132552_09480212_005_01.h5
Coregistration reference point	h_te_best_fit	2019-02-28	1643413	1643417	-62.6458	-65.2067	1852.02	2.87159			948	gt2l	strong	processed_ATL08_20190228132552_09480212_005_01.h5
Coregistration reference point	h_te_best_fit	2019-02-28	1643418	1643421	-62.646	-65.2058	1854.34	2.49202			948	gt2l	strong	processed_ATL08_20190228132552_09480212_005_01.h5
Coregistration reference point	h_te_best_fit	2019-02-28	1643423	1643427	-62.6463	-65.2049	1857.19	1.79811			948	gt2l	strong	processed_ATL08_20190228132552_09480212_005_01.h5
Coregistration reference point	h_te_best_fit	2019-02-28	1643428	1643432	-62.6465	-65.204	1860.29	2.80674			948	gt2l	strong	processed_ATL08_20190228132552_09480212_005_01.h5
Coregistration reference point	h_te_best_fit	2019-02-28	1643433	1643437	-62.6468	-65.2031	1863.74	3.0053			948	gt2l	strong	processed_ATL08_20190228132552_09480212_005_01.h5
Coregistration reference point	h_te_best_fit	2019-02-28	1643438	1643442	-62.647	-65.2022	1867.33	1.76999			948	gt2l	strong	processed_ATL08_20190228132552_09480212_005_01.h5
Coregistration reference point	h_te_best_fit	2019-02-28	1643444	1643447	-62.6472	-65.2013	1871.57	2.61155			948	gt2l	strong	processed_ATL08_20190228132552_09480212_005_01.h5
Coregistration reference point	h_te_best_fit	2019-02-28	1643448	1643452	-62.6475	-65.2005	1876.39	2.9829			948	gt2l	strong	processed_ATL08_20190228132552_09480212_005_01.h5
Coregistration reference point	h_te_best_fit	2019-02-28	1643453	1643456	-62.6477	-65.1996	1880.83	2.17144			948	gt2l	strong	processed_ATL08_20190228132552_09480212_005_01.h5
Coregistration reference point	h_te_best_fit	2019-02-28	1643458	1643462	-62.6479	-65.1987	1884.69	2.10154			948	gt2l	strong	processed_ATL08_20190228132552_09480212_005_01.h5
Coregistration reference point	h_te_best_fit	2019-02-28	1643463	1643467	-62.6482	-65.1978	1887.85	2.83093			948	gt2l	strong	processed_ATL08_20190228132552_09480212_005_01.h5
Coregistration reference point	h_te_best_fit	2019-02-28	1643468	1643471	-62.6484	-65.1969	1890.49	2.90336			948	gt2l	strong	processed_ATL08_20190228132552_09480212_005_01.h5
Coregistration reference point	h_te_best_fit	2019-02-28	1643473	1643477	-62.6486	-65.196	1892.61	1.66315			948	gt2l	strong	processed_ATL08_20190228132552_09480212_005_01.h5
Coregistration reference point	h_te_best_fit	2019-02-28	1643478	1643482	-62.6489	-65.1951	1894.53	2.75418			948	gt2l	strong	processed_ATL08_20190228132552_09480212_005_01.h5
Coregistration reference point	h_te_best_fit	2019-02-28	1643483	1643487	-62.6491	-65.1942	1896.14	2.83843			948	gt2l	strong	processed_ATL08_20190228132552_09480212_005_01.h5
Coregistration reference point	h_te_best_fit	2019-02-28	1643488	1643492	-62.6493	-65.1934	1897.65	2.22198			948	gt2l	strong	processed_ATL08_20190228132552_09480212_005_01.h5
Coregistration reference point	h_te_best_fit	2019-02-28	1643494	1643497	-62.6496	-65.1925	1899.06	2.40721			948	gt2l	strong	processed_ATL08_20190228132552_09480212_005_01.h5
Coregistration reference point	h_te_best_fit	2019-02-28	1643498	1643502	-62.6498	-65.1916	1900.67	2.82419			948	gt2l	strong	processed_ATL08_20190228132552_09480212_005_01.h5
Coregistration reference point	h_te_best_fit	2019-02-28	1643503	1643506	-62.65	-65.1907	1902.22	2.83877			948	gt2l	strong	processed_ATL08_20190228132552_09480212_005_01.h5
Coregistration reference point	h_te_best_fit	2019-02-28	1643508	1643512	-62.6503	-65.1898	1903.71	1.82884			948	gt2l	strong	processed_ATL08_20190228132552_09480212_005_01.h5
Coregistration reference point	h_te_best_fit	2019-02-28	1643513	1643517	-62.6505	-65.1889	1905.22	3.12367			948	gt2l	strong	processed_ATL08_20190228132552_09480212_005_01.h5
Coregistration reference point	h_te_best_fit	2019-02-28	1643518	1643522	-62.6507	-65.188	1906.67	2.90177			948	gt2l	strong	processed_ATL08_20190228132552_09480212_005_01.h5
Coregistration reference point	h_te_best_fit	2019-02-28	1643523	1643527	-62.651	-65.1871	1908.29	1.84555			948	gt2l	strong	processed_ATL08_20190228132552_09480212_005_01.h5
Coregistration reference point	h_te_best_fit	2019-02-28	1643529	1643532	-62.6512	-65.1862	1910.25	2.63552			948	gt2l	strong	processed_ATL08_20190228132552_09480212_005_01.h5
Coregistration reference point	h_te_best_fit	2019-02-28	1643533	1643537	-62.6515	-65.1854	1912.86	3.22567			948	gt2l	strong	processed_ATL08_20190228132552_09480212_005_01.h5
Coregistration reference point	h_te_best_fit	2019-02-28	1643538	1643541	-62.6517	-65.1845	1916.13	2.16969			948	gt2l	strong	processed_ATL08_20190228132552_09480212_005_01.h5
Coregistration reference point	h_te_best_fit	2019-02-28	1643543	1643547	-62.6519	-65.1836	1919.75	2.14067			948	gt2l	strong	processed_ATL08_20190228132552_09480212_005_01.h5
Coregistration reference point	h_te_best_fit	2019-02-28	1643548	1643552	-62.6521	-65.1827	1923.45	3.00601			948	gt2l	strong	processed_ATL08_20190228132552_09480212_005_01.h5
Coregistration reference point	h_te_best_fit	2019-02-28	1643553	1643556	-62.6524	-65.1818	1927.2	2.89278			948	gt2l	strong	processed_ATL08_20190228132552_09480212_005_01.h5
Coregistration reference point	h_te_best_fit	2019-02-28	1643558	1643562	-62.6526	-65.1809	1930.77	1.85129			948	gt2l	strong	processed_ATL08_20190228132552_09480212_005_01.h5
Coregistration reference point	h_te_best_fit	2019-02-28	1643563	1643567	-62.6528	-65.18	1934.03	2.9905			948	gt2l	strong	processed_ATL08_20190228132552_09480212_005_01.h5
Coregistration reference point	h_te_best_fit	2019-02-28	1643568	1643572	-62.6531	-65.1792	1937.21	2.99835			948	gt2l	strong	processed_ATL08_20190228132552_09480212_005_01.h5
Coregistration reference point	h_te_best_fit	2019-02-28	1643573	1643577	-62.6533	-65.1783	1939.89	1.90928			948	gt2l	strong	processed_ATL08_20190228132552_09480212_005_01.h5
Coregistration reference point	h_te_best_fit	2019-02-28	1643579	1643582	-62.6535	-65.1774	1942.2	2.38636			948	gt2l	strong	processed_ATL08_20190228132552_09480212_005_01.h5
Coregistration reference point	h_te_best_fit	2019-02-28	1643583	1643587	-62.6538	-65.1765	1944.12	2.86746			948	gt2l	strong	processed_ATL08_20190228132552_09480212_005_01.h5
Coregistration reference point	h_te_best_fit	2019-02-28	1643588	1643591	-62.654	-65.1756	1945.68	2.36969			948	gt2l	strong	processed_ATL08_20190228132552_09480212_005_01.h5
Coregistration reference point	h_te_best_fit	2019-02-28	1643593	1643597	-62.6543	-65.1747	1946.71	1.96243			948	gt2l	strong	processed_ATL08_20190228132552_09480212_005_01.h5
Coregistration reference point	h_te_best_fit	2019-02-28	1643598	1643602	-62.6545	-65.1738	1947.17	3.09553			948	gt2l	strong	processed_ATL08_20190228132552_09480212_005_01.h5
Coregistration reference point	h_te_best_fit	2019-02-28	1643603	1643607	-62.6547	-65.1729	1946.89	2.94545			948	gt2l	strong	processed_ATL08_20190228132552_09480212_005_01.h5
Coregistration reference point	h_te_best_fit	2019-02-28	1643608	1643612	-62.655	-65.1721	1946.07	1.86402			948	gt2l	strong	processed_ATL08_20190228132552_09480212_005_01.h5
Coregistration reference point	h_te_best_fit	2019-02-28	1643614	1643617	-62.6552	-65.1712	1944.6	2.90185			948	gt2l	strong	processed_ATL08_20190228132552_09480212_005_01.h5
Coregistration reference point	h_te_best_fit	2019-02-28	1643618	1643622	-62.6554	-65.1703	1942.69	2.96147			948	gt2l	strong	processed_ATL08_20190228132552_09480212_005_01.h5
Coregistration reference point	h_te_best_fit	2019-02-28	1643623	1643627	-62.6557	-65.1694	1940.38	2.22028			948	gt2l	strong	processed_ATL08_20190228132552_09480212_005_01.h5
Coregistration reference point	h_te_best_fit	2019-02-28	1643629	1643632	-62.6559	-65.1685	1937.77	2.30096			948	gt2l	strong	processed_ATL08_20190228132552_09480212_005_01.h5
Coregistration reference point	h_te_best_fit	2019-02-28	1643633	1643637	-62.6561	-65.1676	1935.02	3.01838			948	gt2l	strong	processed_ATL08_20190228132552_09480212_005_01.h5
Coregistration reference point	h_te_best_fit	2019-02-28	1643638	1643641	-62.6564	-65.1667	1932.27	3.07758			948	gt2l	strong	processed_ATL08_20190228132552_09480212_005_01.h5
Coregistration reference point	h_te_best_fit	2019-02-28	1643643	1643647	-62.6566	-65.1658	1929.35	1.82345			948	gt2l	strong	processed_ATL08_20190228132552_09480212_005_01.h5
Coregistration reference point	h_te_best_fit	2019-02-28	1643648	1643652	-62.6568	-65.1649	1926.27	3.14133			948	gt2l	strong	processed_ATL08_20190228132552_09480212_005_01.h5
Coregistration reference point	h_te_best_fit	2019-02-28	1643653	1643657	-62.6571	-65.1641	1923.11	3.16346			948	gt2l	strong	processed_ATL08_20190228132552_09480212_005_01.h5
Coregistration reference point	h_te_best_fit	2019-02-28	1643658	1643662	-62.6573	-65.1632	1919.72	1.99148			948	gt2l	strong	processed_ATL08_20190228132552_09480212_005_01.h5
Coregistration reference point	h_te_best_fit	2019-02-28	1643664	1643667	-62.6575	-65.1623	1916.07	2.81247			948	gt2l	strong	processed_ATL08_20190228132552_09480212_005_01.h5
Coregistration reference point	h_te_best_fit	2019-02-28	1643668	1643672	-62.6578	-65.1614	1911.64	3.10839			948	gt2l	strong	processed_ATL08_20190228132552_09480212_005_01.h5
Coregistration reference point	h_te_best_fit	2019-02-28	1643673	1643676	-62.658	-65.1605	1906.71	2.41118			948	gt2l	strong	processed_ATL08_20190228132552_09480212_005_01.h5
Coregistration reference point	h_te_best_fit	2019-02-28	1643678	1643682	-62.6582	-65.1596	1901.43	2.14541			948	gt2l	strong	processed_ATL08_20190228132552_09480212_005_01.h5
Coregistration reference point	h_te_best_fit	2019-02-28	1643683	1643687	-62.6585	-65.1587	1896.27	2.94366			948	gt2l	strong	processed_ATL08_20190228132552_09480212_005_01.h5
Coregistration reference point	h_te_best_fit	2019-02-28	1643688	1643692	-62.6587	-65.1578	1891.7	2.87168			948	gt2l	strong	processed_ATL08_20190228132552_09480212_005_01.h5
Coregistration reference point	h_te_best_fit	2019-02-28	1643693	1643697	-62.6589	-65.157	1887.13	1.81617			948	gt2l	strong	processed_ATL08_20190228132552_09480212_005_01.h5
Coregistration reference point	h_te_best_fit	2019-02-28	1643698	1643702	-62.6591	-65.1561	1882.22	3.22626			948	gt2l	strong	processed_ATL08_20190228132552_09480212_005_01.h5
Coregistration reference point	h_te_best_fit	2019-02-28	1643703	1643707	-62.6594	-65.1552	1876.99	3.24806			948	gt2l	strong	processed_ATL08_20190228132552_09480212_005_01.h5
Coregistration reference point	h_te_best_fit	2019-02-28	1643708	1643712	-62.6596	-65.1543	1871.6	2.23383			948	gt2l	strong	processed_ATL08_20190228132552_09480212_005_01.h5
Coregistration reference point	h_te_best_fit	2019-02-28	1643714	1643717	-62.6599	-65.1534	1866.65	2.37097			948	gt2l	strong	processed_ATL08_20190228132552_09480212_005_01.h5
Coregistration reference point	h_te_best_fit	2019-02-28	1643718	1643722	-62.6601	-65.1525	1862.36	3.02307			948	gt2l	strong	processed_ATL08_20190228132552_09480212_005_01.h5
Coregistration reference point	h_te_best_fit	2019-02-28	1643723	1643726	-62.6603	-65.1516	1858.73	2.60756			948	gt2l	strong	processed_ATL08_20190228132552_09480212_005_01.h5
Coregistration reference point	h_te_best_fit	2019-02-28	1643728	1643732	-62.6605	-65.1507	1855.46	1.8047			948	gt2l	strong	processed_ATL08_20190228132552_09480212_005_01.h5
Coregistration reference point	h_te_best_fit	2019-02-28	1643733	1643737	-62.6608	-65.1499	1852.49	3.06621			948	gt2l	strong	processed_ATL08_20190228132552_09480212_005_01.h5
Coregistration reference point	h_te_best_fit	2019-02-28	1643738	1643742	-62.661	-65.149	1850.04	2.795			948	gt2l	strong	processed_ATL08_20190228132552_09480212_005_01.h5
Coregistration reference point	h_te_best_fit	2019-02-28	1643743	1643747	-62.6613	-65.1481	1848.46	1.80513			948	gt2l	strong	processed_ATL08_20190228132552_09480212_005_01.h5
Coregistration reference point	h_te_best_fit	2019-02-28	1643749	1643752	-62.6615	-65.1472	1847.51	2.55871			948	gt2l	strong	processed_ATL08_20190228132552_09480212_005_01.h5
Coregistration reference point	h_te_best_fit	2019-02-28	1643753	1643757	-62.6617	-65.1463	1846.93	2.74831			948	gt2l	strong	processed_ATL08_20190228132552_09480212_005_01.h5
Coregistration reference point	h_te_best_fit	2019-02-28	1643758	1643761	-62.662	-65.1454	1846.12	2.21365			948	gt2l	strong	processed_ATL08_20190228132552_09480212_005_01.h5
Coregistration reference point	h_te_best_fit	2019-02-28	1643763	1643767	-62.6622	-65.1445	1845.12	2.12554			948	gt2l	strong	processed_ATL08_20190228132552_09480212_005_01.h5
Coregistration reference point	h_te_best_fit	2019-02-28	1643768	1643772	-62.6624	-65.1436	1843.94	2.76024			948	gt2l	strong	processed_ATL08_20190228132552_09480212_005_01.h5
Coregistration reference point	h_te_best_fit	2019-02-28	1643773	1643776	-62.6627	-65.1428	1842.82	2.60309			948	gt2l	strong	processed_ATL08_20190228132552_09480212_005_01.h5
Coregistration reference point	h_te_best_fit	2019-02-28	1643778	1643782	-62.6629	-65.1419	1841.96	1.73278			948	gt2l	strong	processed_ATL08_20190228132552_09480212_005_01.h5
Coregistration reference point	h_te_best_fit	2019-02-28	1643783	1643787	-62.6631	-65.141	1841.47	2.60837			948	gt2l	strong	processed_ATL08_20190228132552_09480212_005_01.h5
Coregistration reference point	h_te_best_fit	2019-02-28	1643788	1643792	-62.6634	-65.1401	1841.63	2.81161			948	gt2l	strong	processed_ATL08_20190228132552_09480212_005_01.h5
Coregistration reference point	h_te_best_fit	2019-02-28	1643793	1643797	-62.6636	-65.1392	1841.75	1.88126			948	gt2l	strong	processed_ATL08_20190228132552_09480212_005_01.h5
Coregistration reference point	h_te_best_fit	2019-02-28	1643799	1643802	-62.6638	-65.1383	1841.38	2.30449			948	gt2l	strong	processed_ATL08_20190228132552_09480212_005_01.h5
Coregistration reference point	h_te_best_fit	2019-02-28	1643803	1643807	-62.6641	-65.1374	1840.4	2.68657			948	gt2l	strong	processed_ATL08_20190228132552_09480212_005_01.h5
Coregistration reference point	h_te_best_fit	2019-02-28	1643808	1643811	-62.6643	-65.1365	1838.68	2.25075			948	gt2l	strong	processed_ATL08_20190228132552_09480212_005_01.h5
Coregistration reference point	h_te_best_fit	2019-02-28	1643813	1643817	-62.6645	-65.1357	1836.84	1.83862			948	gt2l	strong	processed_ATL08_20190228132552_09480212_005_01.h5
Coregistration reference point	h_te_best_fit	2019-02-28	1643818	1643822	-62.6648	-65.1348	1836.23	2.55046			948	gt2l	strong	processed_ATL08_20190228132552_09480212_005_01.h5
Coregistration reference point	h_te_best_fit	2019-02-28	1643823	1643827	-62.665	-65.1339	1837.08	2.50949			948	gt2l	strong	processed_ATL08_20190228132552_09480212_005_01.h5
Coregistration reference point	h_te_best_fit	2019-02-28	1643828	1643832	-62.6652	-65.133	1838.84	1.6597			948	gt2l	strong	processed_ATL08_20190228132552_09480212_005_01.h5
Coregistration reference point	h_te_best_fit	2019-02-28	1643833	1643837	-62.6655	-65.1321	1840.96	2.64559			948	gt2l	strong	processed_ATL08_20190228132552_09480212_005_01.h5
Coregistration reference point	h_te_best_fit	2019-02-28	1643838	1643842	-62.6657	-65.1312	1842.54	2.52735			948	gt2l	strong	processed_ATL08_20190228132552_09480212_005_01.h5
Coregistration reference point	h_te_best_fit	2019-02-28	1643843	1643846	-62.6659	-65.1303	1843.22	2.11616			948	gt2l	strong	processed_ATL08_20190228132552_09480212_005_01.h5
Coregistration reference point	h_te_best_fit	2019-02-28	1643848	1643852	-62.6662	-65.1294	1843.09	2.0432			948	gt2l	strong	processed_ATL08_20190228132552_09480212_005_01.h5
Coregistration reference point	h_te_best_fit	2019-02-28	1643853	1643857	-62.6664	-65.1285	1842.36	2.56587			948	gt2l	strong	processed_ATL08_20190228132552_09480212_005_01.h5
Coregistration reference point	h_te_best_fit	2019-02-28	1643858	1643861	-62.6666	-65.1277	1841.63	2.4297			948	gt2l	strong	processed_ATL08_20190228132552_09480212_005_01.h5
Coregistration reference point	h_te_best_fit	2019-02-28	1643863	1643867	-62.6669	-65.1268	1841.48	1.73895			948	gt2l	strong	processed_ATL08_20190228132552_09480212_005_01.h5
Coregistration reference point	h_te_best_fit	2019-02-28	1643868	1643872	-62.6671	-65.1259	1842.24	2.75014			948	gt2l	strong	processed_ATL08_20190228132552_09480212_005_01.h5
Coregistration reference point	h_te_best_fit	2019-02-28	1643873	1643877	-62.6673	-65.125	1844.24	2.3642			948	gt2l	strong	processed_ATL08_20190228132552_09480212_005_01.h5
Coregistration reference point	h_te_best_fit	2019-02-28	1643878	1643882	-62.6676	-65.1241	1846.79	1.74234			948	gt2l	strong	processed_ATL08_20190228132552_09480212_005_01.h5
Coregistration reference point	h_te_best_fit	2019-02-28	1643884	1643887	-62.6678	-65.1232	1849.46	2.3777			948	gt2l	strong	processed_ATL08_20190228132552_09480212_005_01.h5
Coregistration reference point	h_te_best_fit	2019-02-28	1643888	1643892	-62.668	-65.1223	1851.61	2.49529			948	gt2l	strong	processed_ATL08_20190228132552_09480212_005_01.h5
Coregistration reference point	h_te_best_fit	2019-02-28	1643893	1643896	-62.6683	-65.1214	1852.87	2.05866			948	gt2l	strong	processed_ATL08_20190228132552_09480212_005_01.h5
Coregistration reference point	h_te_best_fit	2019-02-28	1643898	1643902	-62.6685	-65.1206	1853.52	1.83517			948	gt2l	strong	processed_ATL08_20190228132552_09480212_005_01.h5
Coregistration reference point	h_te_best_fit	2019-02-28	1643903	1643907	-62.6687	-65.1197	1853.59	2.42943			948	gt2l	strong	processed_ATL08_20190228132552_09480212_005_01.h5
Coregistration reference point	h_te_best_fit	2019-02-28	1643908	1643912	-62.669	-65.1188	1854.03	2.38914			948	gt2l	strong	processed_ATL08_20190228132552_09480212_005_01.h5
Coregistration reference point	h_te_best_fit	2019-02-28	1643913	1643917	-62.6692	-65.1179	1855.16	1.65501			948	gt2l	strong	processed_ATL08_20190228132552_09480212_005_01.h5
Coregistration reference point	h_te_best_fit	2019-02-28	1643918	1643922	-62.6694	-65.117	1857.36	2.42537			948	gt2l	strong	processed_ATL08_20190228132552_09480212_005_01.h5
Coregistration reference point	h_te_best_fit	2019-02-28	1643923	1643927	-62.6697	-65.1161	1860.71	2.44161			948	gt2l	strong	processed_ATL08_20190228132552_09480212_005_01.h5
Coregistration reference point	h_te_best_fit	2019-02-28	1643928	1643932	-62.6699	-65.1152	1864.64	1.82982			948	gt2l	strong	processed_ATL08_20190228132552_09480212_005_01.h5
Coregistration reference point	h_te_best_fit	2019-02-28	1643934	1643937	-62.6701	-65.1143	1868.88	2.26609			948	gt2l	strong	processed_ATL08_20190228132552_09480212_005_01.h5
Coregistration reference point	h_te_best_fit	2019-02-28	1643938	1643942	-62.6704	-65.1135	1873.02	2.49093			948	gt2l	strong	processed_ATL08_20190228132552_09480212_005_01.h5
Coregistration reference point	h_te_best_fit	2019-02-28	1643943	1643946	-62.6706	-65.1126	1877.07	2.28583			948	gt2l	strong	processed_ATL08_20190228132552_09480212_005_01.h5
Coregistration reference point	h_te_best_fit	2019-02-28	1643948	1643952	-62.6708	-65.1117	1881	1.87566			948	gt2l	strong	processed_ATL08_20190228132552_09480212_005_01.h5
Coregistration reference point	h_te_best_fit	2019-02-28	1643953	1643957	-62.671	-65.1108	1885.18	2.45842			948	gt2l	strong	processed_ATL08_20190228132552_09480212_005_01.h5
Coregistration reference point	h_te_best_fit	2019-02-28	1643958	1643962	-62.6713	-65.1099	1889.75	2.53595			948	gt2l	strong	processed_ATL08_20190228132552_09480212_005_01.h5
Coregistration reference point	h_te_best_fit	2019-02-28	1643963	1643967	-62.6715	-65.109	1894.34	1.70359			948	gt2l	strong	processed_ATL08_20190228132552_09480212_005_01.h5
Coregistration reference point	h_te_best_fit	2019-02-28	1643969	1643972	-62.6717	-65.1081	1898.61	2.68654			948	gt2l	strong	processed_ATL08_20190228132552_09480212_005_01.h5
Coregistration reference point	h_te_best_fit	2019-02-28	1643973	1643977	-62.672	-65.1072	1902.71	2.53335			948	gt2l	strong	processed_ATL08_20190228132552_09480212_005_01.h5
Coregistration reference point	h_te_best_fit	2019-02-28	1643978	1643982	-62.6722	-65.1064	1906.73	2.06107			948	gt2l	strong	processed_ATL08_20190228132552_09480212_005_01.h5
Coregistration reference point	h_te_best_fit	2019-02-28	1643983	1643987	-62.6724	-65.1055	1910.51	2.01146			948	gt2l	strong	processed_ATL08_20190228132552_09480212_005_01.h5
Coregistration reference point	h_te_best_fit	2019-02-28	1643988	1643992	-62.6727	-65.1046	1913.83	2.61839			948	gt2l	strong	processed_ATL08_20190228132552_09480212_005_01.h5
Coregistration reference point	h_te_best_fit	2019-02-28	1643993	1643996	-62.6729	-65.1037	1916.76	2.55499			948	gt2l	strong	processed_ATL08_20190228132552_09480212_005_01.h5
Coregistration reference point	h_te_best_fit	2019-02-28	1643998	1644002	-62.6732	-65.1028	1919.21	1.70756			948	gt2l	strong	processed_ATL08_20190228132552_09480212_005_01.h5
Coregistration reference point	h_te_best_fit	2019-02-28	1644003	1644007	-62.6734	-65.1019	1921.56	2.46391			948	gt2l	strong	processed_ATL08_20190228132552_09480212_005_01.h5
Coregistration reference point	h_te_best_fit	2019-02-28	1644008	1644012	-62.6736	-65.101	1923.57	2.43783			948	gt2l	strong	processed_ATL08_20190228132552_09480212_005_01.h5
Coregistration reference point	h_te_best_fit	2019-02-28	1644013	1644017	-62.6739	-65.1001	1925.37	1.88577			948	gt2l	strong	processed_ATL08_20190228132552_09480212_005_01.h5
Coregistration reference point	h_te_best_fit	2019-02-28	1644019	1644022	-62.6741	-65.0993	1926.94	2.33312			948	gt2l	strong	processed_ATL08_20190228132552_09480212_005_01.h5
Coregistration reference point	h_te_best_fit	2019-02-28	1644023	1644027	-62.6743	-65.0984	1928.31	2.71971			948	gt2l	strong	processed_ATL08_20190228132552_09480212_005_01.h5
Coregistration reference point	h_te_best_fit	2019-02-28	1644028	1644031	-62.6745	-65.0975	1929.38	2.24858			948	gt2l	strong	processed_ATL08_20190228132552_09480212_005_01.h5
Coregistration reference point	h_te_best_fit	2019-02-28	1644033	1644037	-62.6748	-65.0966	1930.09	1.89227			948	gt2l	strong	processed_ATL08_20190228132552_09480212_005_01.h5
Coregistration reference point	h_te_best_fit	2019-02-28	1644038	1644042	-62.675	-65.0957	1930.58	2.62314			948	gt2l	strong	processed_ATL08_20190228132552_09480212_005_01.h5
Coregistration reference point	h_te_best_fit	2019-02-28	1644043	1644047	-62.6752	-65.0948	1930.85	2.56078			948	gt2l	strong	processed_ATL08_20190228132552_09480212_005_01.h5
Coregistration reference point	h_te_best_fit	2019-02-28	1644048	1644052	-62.6755	-65.0939	1930.85	1.74582			948	gt2l	strong	processed_ATL08_20190228132552_09480212_005_01.h5
Coregistration reference point	h_te_best_fit	2019-02-28	1644053	1644057	-62.6757	-65.093	1930.98	2.57469			948	gt2l	strong	processed_ATL08_20190228132552_09480212_005_01.h5
Coregistration reference point	h_te_best_fit	2019-02-28	1644058	1644062	-62.6759	-65.0921	1931.37	2.49527			948	gt2l	strong	processed_ATL08_20190228132552_09480212_005_01.h5
Coregistration reference point	h_te_best_fit	2019-02-28	1644063	1644067	-62.6762	-65.0913	1932.08	1.99181			948	gt2l	strong	processed_ATL08_20190228132552_09480212_005_01.h5
Coregistration reference point	h_te_best_fit	2019-02-28	1644068	1644072	-62.6764	-65.0904	1933.21	2.13636			948	gt2l	strong	processed_ATL08_20190228132552_09480212_005_01.h5
Coregistration reference point	h_te_best_fit	2019-02-28	1644073	1644077	-62.6766	-65.0895	1934.79	2.67245			948	gt2l	strong	processed_ATL08_20190228132552_09480212_005_01.h5
Coregistration reference point	h_te_best_fit	2019-02-28	1644078	1644081	-62.6769	-65.0886	1936.5	2.39052			948	gt2l	strong	processed_ATL08_20190228132552_09480212_005_01.h5
Coregistration reference point	h_te_best_fit	2019-02-28	1644083	1644087	-62.6771	-65.0877	1938.37	1.79481			948	gt2l	strong	processed_ATL08_20190228132552_09480212_005_01.h5
Coregistration reference point	h_te_best_fit	2019-02-28	1640868	1640872	-62.5972	-65.6618	1338.84	1.32903	9.19995	1.85282	948	gt1l	strong	processed_ATL08_20190228132552_09480212_005_01.h5
Coregistration reference point	h_te_best_fit	2019-02-28	1640873	1640877	-62.5975	-65.6609	1334.74	1.62961	9.16065	2.26241	948	gt1l	strong	processed_ATL08_20190228132552_09480212_005_01.h5
Coregistration reference point	h_te_best_fit	2019-02-28	1640878	1640882	-62.5977	-65.66	1332.9	1.97791	8.77918	2.74051	948	gt1l	strong	processed_ATL08_20190228132552_09480212_005_01.h5
Coregistration reference point	h_te_best_fit	2019-02-28	1640883	1640886	-62.5979	-65.6591	1329.06	1.52974	8.11658	2.14012	948	gt1l	strong	processed_ATL08_20190228132552_09480212_005_01.h5
Coregistration reference point	h_te_best_fit	2019-02-28	1640889	1640892	-62.5982	-65.6583	1322.8	1.90058	8.98962	2.64115	948	gt1l	strong	processed_ATL08_20190228132552_09480212_005_01.h5
Coregistration reference point	h_te_best_fit	2019-02-28	1640893	1640897	-62.5984	-65.6574	1314.16	3.76316	9.92712	5.20922	948	gt1l	strong	processed_ATL08_20190228132552_09480212_005_01.h5
Coregistration reference point	h_te_best_fit	2019-02-28	1640898	1640900	-62.5986	-65.6565	1307.18	2.01278	8.06519	2.79375	948	gt1l	strong	processed_ATL08_20190228132552_09480212_005_01.h5
Coregistration reference point	h_te_best_fit	2019-02-28	1640904	1640907	-62.5989	-65.6556	1302.4	1.54269	9.03674	2.15089	948	gt1l	strong	processed_ATL08_20190228132552_09480212_005_01.h5
Coregistration reference point	h_te_best_fit	2019-02-28	1640908	1640912	-62.5991	-65.6547	1300.16	2.86956	9.46374	3.97512	948	gt1l	strong	processed_ATL08_20190228132552_09480212_005_01.h5
Coregistration reference point	h_te_best_fit	2019-02-28	1640913	1640915	-62.5994	-65.6538	1298.88	2.07193	8.9375	2.88409	948	gt1l	strong	processed_ATL08_20190228132552_09480212_005_01.h5
Coregistration reference point	h_te_best_fit	2019-02-28	1640918	1640922	-62.5996	-65.6529	1296.44	1.36749	9.14563	1.89226	948	gt1l	strong	processed_ATL08_20190228132552_09480212_005_01.h5
Coregistration reference point	h_te_best_fit	2019-02-28	1640925	1640927	-62.6	-65.6519	1293.02	2.19206	8.92786	3.06047	948	gt1l	strong	processed_ATL08_20190228132552_09480212_005_01.h5
Coregistration reference point	h_te_best_fit	2019-02-28	1640928	1640932	-62.6001	-65.6512	1285.9	2.77962	9.04883	3.85145	948	gt1l	strong	processed_ATL08_20190228132552_09480212_005_01.h5
Coregistration reference point	h_te_best_fit	2019-02-28	1640933	1640936	-62.6003	-65.6503	1275.57	2.12619	38.3364	2.90201	948	gt1l	strong	processed_ATL08_20190228132552_09480212_005_01.h5
Coregistration reference point	h_te_best_fit	2019-02-28	1640939	1640942	-62.6006	-65.6494	1133.63		18.589		948	gt1l	strong	processed_ATL08_20190228132552_09480212_005_01.h5
Coregistration reference point	h_te_best_fit	2019-02-28	1640944	1640947	-62.6008	-65.6485	992.589	35.0124	14.9705	14.6004	948	gt1l	strong	processed_ATL08_20190228132552_09480212_005_01.h5
Coregistration reference point	h_te_best_fit	2019-02-28	1640948	1640950	-62.6011	-65.6476	953.099	12.4144	6.62366	5.58036	948	gt1l	strong	processed_ATL08_20190228132552_09480212_005_01.h5
Coregistration reference point	h_te_best_fit	2019-02-28	1640960	1640962	-62.6016	-65.6455	931.983	7.64193	6.01495	5.89703	948	gt1l	strong	processed_ATL08_20190228132552_09480212_005_01.h5
Coregistration reference point	h_te_best_fit	2019-02-28	1640963	1640964	-62.6017	-65.6452	911.614	16.5186	8.47998	8.97965	948	gt1l	strong	processed_ATL08_20190228132552_09480212_005_01.h5
Coregistration reference point	h_te_best_fit	2019-02-28	1640968	1640971	-62.602	-65.6441	892.92	4.40984	5.78021	3.34269	948	gt1l	strong	processed_ATL08_20190228132552_09480212_005_01.h5
Coregistration reference point	h_te_best_fit	2019-02-28	1640975	1640977	-62.6023	-65.6432	882.581	2.41394	8.40973	3.18627	948	gt1l	strong	processed_ATL08_20190228132552_09480212_005_01.h5
Coregistration reference point	h_te_best_fit	2019-02-28	1640978	1640982	-62.6024	-65.6426	875.008	7.26311	7.75586	7.74111	948	gt1l	strong	processed_ATL08_20190228132552_09480212_005_01.h5
Coregistration reference point	h_te_best_fit	2019-02-28	1640983	1640985	-62.6027	-65.6414	862.133	2.942	8.44843	3.77346	948	gt1l	strong	processed_ATL08_20190228132552_09480212_005_01.h5
Coregistration reference point	h_te_best_fit	2019-02-28	1640989	1640992	-62.603	-65.6405	858.707	1.79253	8.93884	2.31298	948	gt1l	strong	processed_ATL08_20190228132552_09480212_005_01.h5
Coregistration reference point	h_te_best_fit	2019-02-28	1640996	1640997	-62.6033	-65.6394	843.569	6.32344	9.82556	8.40059	948	gt1l	strong	processed_ATL08_20190228132552_09480212_005_01.h5
Coregistration reference point	h_te_best_fit	2019-02-28	1640998	1641000	-62.6034	-65.6388	804.288	2.35458	7.9444	3.23567	948	gt1l	strong	processed_ATL08_20190228132552_09480212_005_01.h5
Coregistration reference point	h_te_best_fit	2019-02-28	1641003	1641007	-62.6037	-65.6378	802.372	0.876985	8.40582	1.23706	948	gt1l	strong	processed_ATL08_20190228132552_09480212_005_01.h5
Coregistration reference point	h_te_best_fit	2019-02-28	1641008	1641012	-62.6039	-65.637	796.759	1.36046	8.34515	1.92002	948	gt1l	strong	processed_ATL08_20190228132552_09480212_005_01.h5
Coregistration reference point	h_te_best_fit	2019-02-28	1641013	1641017	-62.6042	-65.6361	790.308	1.43621			948	gt1l	strong	processed_ATL08_20190228132552_09480212_005_01.h5
Coregistration reference point	h_te_best_fit	2019-02-28	1641018	1641021	-62.6044	-65.6352	787.376	0.787577			948	gt1l	strong	processed_ATL08_20190228132552_09480212_005_01.h5
Coregistration reference point	h_te_best_fit	2019-02-28	1641024	1641027	-62.6047	-65.6343	784.864	0.995344			948	gt1l	strong	processed_ATL08_20190228132552_09480212_005_01.h5
Coregistration reference point	h_te_best_fit	2019-02-28	1641028	1641032	-62.6049	-65.6334	782.554	1.50447			948	gt1l	strong	processed_ATL08_20190228132552_09480212_005_01.h5
Coregistration reference point	h_te_best_fit	2019-02-28	1641033	1641036	-62.6051	-65.6325	779.637	0.979943			948	gt1l	strong	processed_ATL08_20190228132552_09480212_005_01.h5
Coregistration reference point	h_te_best_fit	2019-02-28	1641039	1641042	-62.6054	-65.6316	777.115	0.786183			948	gt1l	strong	processed_ATL08_20190228132552_09480212_005_01.h5
Coregistration reference point	h_te_best_fit	2019-02-28	1641043	1641047	-62.6056	-65.6307	774.752	1.4444			948	gt1l	strong	processed_ATL08_20190228132552_09480212_005_01.h5
Coregistration reference point	h_te_best_fit	2019-02-28	1641048	1641050	-62.6058	-65.6299	772.336	1.02485			948	gt1l	strong	processed_ATL08_20190228132552_09480212_005_01.h5
Coregistration reference point	h_te_best_fit	2019-02-28	1641053	1641057	-62.6061	-65.629	770.346	0.680437			948	gt1l	strong	processed_ATL08_20190228132552_09480212_005_01.h5
Coregistration reference point	h_te_best_fit	2019-02-28	1641060	1641062	-62.6064	-65.6279	768.425	1.10018			948	gt1l	strong	processed_ATL08_20190228132552_09480212_005_01.h5
Coregistration reference point	h_te_best_fit	2019-02-28	1641063	1641067	-62.6066	-65.6272	766.85	1.86109			948	gt1l	strong	processed_ATL08_20190228132552_09480212_005_01.h5
Coregistration reference point	h_te_best_fit	2019-02-28	1641068	1641071	-62.6068	-65.6263	765.373	0.743144			948	gt1l	strong	processed_ATL08_20190228132552_09480212_005_01.h5
Coregistration reference point	h_te_best_fit	2019-02-28	1641074	1641077	-62.607	-65.6254	763.856	0.871527			948	gt1l	strong	processed_ATL08_20190228132552_09480212_005_01.h5
Coregistration reference point	h_te_best_fit	2019-02-28	1641078	1641082	-62.6073	-65.6245	761.629	1.53429			948	gt1l	strong	processed_ATL08_20190228132552_09480212_005_01.h5
Coregistration reference point	h_te_best_fit	2019-02-28	1641083	1641086	-62.6075	-65.6236	758.489	0.916547			948	gt1l	strong	processed_ATL08_20190228132552_09480212_005_01.h5
Coregistration reference point	h_te_best_fit	2019-02-28	1641088	1641092	-62.6077	-65.6228	754.65	0.725858			948	gt1l	strong	processed_ATL08_20190228132552_09480212_005_01.h5
Coregistration reference point	h_te_best_fit	2019-02-28	1641095	1641097	-62.6081	-65.6214	749.183	1.41375			948	gt1l	strong	processed_ATL08_20190228132552_09480212_005_01.h5
Coregistration reference point	h_te_best_fit	2019-02-28	1641098	1641102	-62.6082	-65.621	739.426	1.71603	7.50238	2.41256	948	gt1l	strong	processed_ATL08_20190228132552_09480212_005_01.h5
Coregistration reference point	h_te_best_fit	2019-02-28	1641103	1641106	-62.6085	-65.6201	729.501	0.85519	8.52661	1.19413	948	gt1l	strong	processed_ATL08_20190228132552_09480212_005_01.h5
Coregistration reference point	h_te_best_fit	2019-02-28	1641110	1641112	-62.6087	-65.6192	716.839	1.13602	9.54907	1.57204	948	gt1l	strong	processed_ATL08_20190228132552_09480212_005_01.h5
Coregistration reference point	h_te_best_fit	2019-02-28	1641113	1641117	-62.6089	-65.6186	704.13	1.90345	9.67084	2.66599	948	gt1l	strong	processed_ATL08_20190228132552_09480212_005_01.h5
Coregistration reference point	h_te_best_fit	2019-02-28	1641118	1641121	-62.6092	-65.6174	696.542	0.859819			948	gt1l	strong	processed_ATL08_20190228132552_09480212_005_01.h5
Coregistration reference point	h_te_best_fit	2019-02-28	1641124	1641127	-62.6094	-65.6165	694.282	0.722122			948	gt1l	strong	processed_ATL08_20190228132552_09480212_005_01.h5
Coregistration reference point	h_te_best_fit	2019-02-28	1641128	1641132	-62.6097	-65.6157	692.567	1.10846			948	gt1l	strong	processed_ATL08_20190228132552_09480212_005_01.h5
Coregistration reference point	h_te_best_fit	2019-02-28	1641133	1641135	-62.6099	-65.6148	693.722	0.894717			948	gt1l	strong	processed_ATL08_20190228132552_09480212_005_01.h5
Coregistration reference point	h_te_best_fit	2019-02-28	1641138	1641142	-62.6101	-65.6139	694.977	0.623206			948	gt1l	strong	processed_ATL08_20190228132552_09480212_005_01.h5
Coregistration reference point	h_te_best_fit	2019-02-28	1641143	1641147	-62.6104	-65.613	693.491	1.09597			948	gt1l	strong	processed_ATL08_20190228132552_09480212_005_01.h5
Coregistration reference point	h_te_best_fit	2019-02-28	1641148	1641152	-62.6106	-65.6121	690.792	1.15968			948	gt1l	strong	processed_ATL08_20190228132552_09480212_005_01.h5
Coregistration reference point	h_te_best_fit	2019-02-28	1641153	1641157	-62.6108	-65.6112	687.947	0.65847			948	gt1l	strong	processed_ATL08_20190228132552_09480212_005_01.h5
Coregistration reference point	h_te_best_fit	2019-02-28	1641159	1641162	-62.6111	-65.6103	688.928	0.830506			948	gt1l	strong	processed_ATL08_20190228132552_09480212_005_01.h5
Coregistration reference point	h_te_best_fit	2019-02-28	1641163	1641167	-62.6113	-65.6094	690.302	1.09388			948	gt1l	strong	processed_ATL08_20190228132552_09480212_005_01.h5
Coregistration reference point	h_te_best_fit	2019-02-28	1641168	1641171	-62.6115	-65.6086	691.498	0.848153			948	gt1l	strong	processed_ATL08_20190228132552_09480212_005_01.h5
Coregistration reference point	h_te_best_fit	2019-02-28	1641173	1641177	-62.6118	-65.6077	694.2	0.710459			948	gt1l	strong	processed_ATL08_20190228132552_09480212_005_01.h5
Coregistration reference point	h_te_best_fit	2019-02-28	1641178	1641182	-62.612	-65.6068	693.529	1.06191			948	gt1l	strong	processed_ATL08_20190228132552_09480212_005_01.h5
Coregistration reference point	h_te_best_fit	2019-02-28	1641183	1641185	-62.6122	-65.6059	697.7	1.16148			948	gt1l	strong	processed_ATL08_20190228132552_09480212_005_01.h5
Coregistration reference point	h_te_best_fit	2019-02-28	1641188	1641192	-62.6125	-65.605	713.101	0.973068	9.06665	1.34724	948	gt1l	strong	processed_ATL08_20190228132552_09480212_005_01.h5
Coregistration reference point	h_te_best_fit	2019-02-28	1641193	1641197	-62.6127	-65.6041	747.114	4.19926	6.51514	2.63201	948	gt1l	strong	processed_ATL08_20190228132552_09480212_005_01.h5
Coregistration reference point	h_te_best_fit	2019-02-28	1641198	1641200	-62.613	-65.6032	806.816	5.23952	5.03595	3.56083	948	gt1l	strong	processed_ATL08_20190228132552_09480212_005_01.h5
Coregistration reference point	h_te_best_fit	2019-02-28	1641203	1641207	-62.6132	-65.6023	877.704	5.56107	9.22009	2.80569	948	gt1l	strong	processed_ATL08_20190228132552_09480212_005_01.h5
Coregistration reference point	h_te_best_fit	2019-02-28	1641208	1641212	-62.6134	-65.6015	974.375	16.5277	11.1707	7.52134	948	gt1l	strong	processed_ATL08_20190228132552_09480212_005_01.h5
Coregistration reference point	h_te_best_fit	2019-02-28	1641213	1641217	-62.6136	-65.6006	1024.71	19.0302	10.4102	8.88283	948	gt1l	strong	processed_ATL08_20190228132552_09480212_005_01.h5
Coregistration reference point	h_te_best_fit	2019-02-28	1641218	1641220	-62.6139	-65.5997	1064.83	18.7792	12.4591	11.2182	948	gt1l	strong	processed_ATL08_20190228132552_09480212_005_01.h5
Coregistration reference point	h_te_best_fit	2019-02-28	1641223	1641227	-62.6141	-65.5988	1114.71	8.19301	8.4801	4.00726	948	gt1l	strong	processed_ATL08_20190228132552_09480212_005_01.h5
Coregistration reference point	h_te_best_fit	2019-02-28	1641230	1641232	-62.6143	-65.5979	1093	7.19176	9.60327	5.6612	948	gt1l	strong	processed_ATL08_20190228132552_09480212_005_01.h5
Coregistration reference point	h_te_best_fit	2019-02-28	1641233	1641237	-62.6145	-65.5973	1048.27	42.1593	9.37585	31.0479	948	gt1l	strong	processed_ATL08_20190228132552_09480212_005_01.h5
Coregistration reference point	h_te_best_fit	2019-02-28	1641239	1641242	-62.6148	-65.5961	984.442	12.0939	13.5869	9.49099	948	gt1l	strong	processed_ATL08_20190228132552_09480212_005_01.h5
Coregistration reference point	h_te_best_fit	2019-02-28	1641244	1641247	-62.6151	-65.5952	932.577	12.5397	11.0433	9.6406	948	gt1l	strong	processed_ATL08_20190228132552_09480212_005_01.h5
Coregistration reference point	h_te_best_fit	2019-02-28	1641248	1641252	-62.6153	-65.5944	876.701	39.5833	13.59	25.3532	948	gt1l	strong	processed_ATL08_20190228132552_09480212_005_01.h5
Coregistration reference point	h_te_best_fit	2019-02-28	1641253	1641257	-62.6156	-65.5935	818.906	13.3849	11.9883	9.523	948	gt1l	strong	processed_ATL08_20190228132552_09480212_005_01.h5
Coregistration reference point	h_te_best_fit	2019-02-28	1641266	1641267	-62.6162	-65.5912	718.046	1.84962			948	gt1l	strong	processed_ATL08_20190228132552_09480212_005_01.h5
Coregistration reference point	h_te_best_fit	2019-02-28	1641268	1641270	-62.6163	-65.5908	720.325	1.04666			948	gt1l	strong	processed_ATL08_20190228132552_09480212_005_01.h5
Coregistration reference point	h_te_best_fit	2019-02-28	1641273	1641277	-62.6165	-65.5899	721.587	0.6296			948	gt1l	strong	processed_ATL08_20190228132552_09480212_005_01.h5
Coregistration reference point	h_te_best_fit	2019-02-28	1641280	1641282	-62.6168	-65.589	720.779	1.13869			948	gt1l	strong	processed_ATL08_20190228132552_09480212_005_01.h5
Coregistration reference point	h_te_best_fit	2019-02-28	1641283	1641287	-62.617	-65.5881	719.088	1.39687	10.2244	1.95815	948	gt1l	strong	processed_ATL08_20190228132552_09480212_005_01.h5
Coregistration reference point	h_te_best_fit	2019-02-28	1641288	1641292	-62.6172	-65.5872	731.715	0.906828	9.36975	1.26285	948	gt1l	strong	processed_ATL08_20190228132552_09480212_005_01.h5
Coregistration reference point	h_te_best_fit	2019-02-28	1641294	1641297	-62.6175	-65.5864	744.946	1.04105	8.74927	1.43959	948	gt1l	strong	processed_ATL08_20190228132552_09480212_005_01.h5
Coregistration reference point	h_te_best_fit	2019-02-28	1641298	1641302	-62.6177	-65.5855	757.828	2.04476	7.99652	2.70383	948	gt1l	strong	processed_ATL08_20190228132552_09480212_005_01.h5
Coregistration reference point	h_te_best_fit	2019-02-28	1641303	1641307	-62.6179	-65.5846	790.233	2.42327	4.68433	2.34996	948	gt1l	strong	processed_ATL08_20190228132552_09480212_005_01.h5
Coregistration reference point	h_te_best_fit	2019-02-28	1641314	1641318	-62.6184	-65.5826	976.518	6.8299	5.52252	4.21104	948	gt1l	strong	processed_ATL08_20190228132552_09480212_005_01.h5
Coregistration reference point	h_te_best_fit	2019-02-28	1641319	1641323	-62.6187	-65.5817	1019.19	4.62132	11.0912	3.8811	948	gt1l	strong	processed_ATL08_20190228132552_09480212_005_01.h5
Coregistration reference point	h_te_best_fit	2019-02-28	1641324	1641326	-62.6189	-65.5809	971.661	7.02837	11.5103	5.75909	948	gt1l	strong	processed_ATL08_20190228132552_09480212_005_01.h5
Coregistration reference point	h_te_best_fit	2019-02-28	1641329	1641333	-62.6191	-65.58	946.893	4.49089	10.1071	6.08555	948	gt1l	strong	processed_ATL08_20190228132552_09480212_005_01.h5
Coregistration reference point	h_te_best_fit	2019-02-28	1641334	1641338	-62.6194	-65.5791	910.585	6.62087	11.8751	7.15855	948	gt1l	strong	processed_ATL08_20190228132552_09480212_005_01.h5
Coregistration reference point	h_te_best_fit	2019-02-28	1641339	1641343	-62.6196	-65.5782	851.68	21.8801	16.1442	13.9573	948	gt1l	strong	processed_ATL08_20190228132552_09480212_005_01.h5
Coregistration reference point	h_te_best_fit	2019-02-28	1641350	1641353	-62.6201	-65.5764	702.322	1.51452	8.51727	2.12638	948	gt1l	strong	processed_ATL08_20190228132552_09480212_005_01.h5
Coregistration reference point	h_te_best_fit	2019-02-28	1641354	1641358	-62.6204	-65.5755	694.176	1.3304	8.94421	1.86595	948	gt1l	strong	processed_ATL08_20190228132552_09480212_005_01.h5
Coregistration reference point	h_te_best_fit	2019-02-28	1641359	1641362	-62.6206	-65.5746	689.605	0.873329			948	gt1l	strong	processed_ATL08_20190228132552_09480212_005_01.h5
Coregistration reference point	h_te_best_fit	2019-02-28	1641365	1641368	-62.6208	-65.5738	688.836	0.831978			948	gt1l	strong	processed_ATL08_20190228132552_09480212_005_01.h5
Coregistration reference point	h_te_best_fit	2019-02-28	1641369	1641373	-62.6211	-65.5729	689.167	0.950884			948	gt1l	strong	processed_ATL08_20190228132552_09480212_005_01.h5
Coregistration reference point	h_te_best_fit	2019-02-28	1641374	1641378	-62.6213	-65.572	691.185	0.681555			948	gt1l	strong	processed_ATL08_20190228132552_09480212_005_01.h5
Coregistration reference point	h_te_best_fit	2019-02-28	1641379	1641383	-62.6215	-65.5711	691.572	0.643688			948	gt1l	strong	processed_ATL08_20190228132552_09480212_005_01.h5
Coregistration reference point	h_te_best_fit	2019-02-28	1641384	1641388	-62.6218	-65.5702	689.718	0.734399			948	gt1l	strong	processed_ATL08_20190228132552_09480212_005_01.h5
Coregistration reference point	h_te_best_fit	2019-02-28	1641389	1641393	-62.622	-65.5693	687.679	1.21412			948	gt1l	strong	processed_ATL08_20190228132552_09480212_005_01.h5
Coregistration reference point	h_te_best_fit	2019-02-28	1641394	1641398	-62.6222	-65.5684	685.872	0.553612			948	gt1l	strong	processed_ATL08_20190228132552_09480212_005_01.h5
Coregistration reference point	h_te_best_fit	2019-02-28	1641400	1641403	-62.6225	-65.5675	686.743	0.901756			948	gt1l	strong	processed_ATL08_20190228132552_09480212_005_01.h5
Coregistration reference point	h_te_best_fit	2019-02-28	1641404	1641408	-62.6227	-65.5667	688.363	1.11727			948	gt1l	strong	processed_ATL08_20190228132552_09480212_005_01.h5
Coregistration reference point	h_te_best_fit	2019-02-28	1641409	1641412	-62.623	-65.5658	688.329	0.742616			948	gt1l	strong	processed_ATL08_20190228132552_09480212_005_01.h5
Coregistration reference point	h_te_best_fit	2019-02-28	1641415	1641418	-62.6232	-65.5649	688.193	0.74736			948	gt1l	strong	processed_ATL08_20190228132552_09480212_005_01.h5
Coregistration reference point	h_te_best_fit	2019-02-28	1641419	1641423	-62.6235	-65.564	689.515	1.17309			948	gt1l	strong	processed_ATL08_20190228132552_09480212_005_01.h5
Coregistration reference point	h_te_best_fit	2019-02-28	1641424	1641427	-62.6237	-65.5631	690.9	0.87005			948	gt1l	strong	processed_ATL08_20190228132552_09480212_005_01.h5
Coregistration reference point	h_te_best_fit	2019-02-28	1641429	1641433	-62.6239	-65.5622	690.69	0.593475			948	gt1l	strong	processed_ATL08_20190228132552_09480212_005_01.h5
Coregistration reference point	h_te_best_fit	2019-02-28	1641434	1641438	-62.6241	-65.5613	692.866	0.66351			948	gt1l	strong	processed_ATL08_20190228132552_09480212_005_01.h5
Coregistration reference point	h_te_best_fit	2019-02-28	1641439	1641443	-62.6244	-65.5604	698.15	0.660319			948	gt1l	strong	processed_ATL08_20190228132552_09480212_005_01.h5
Coregistration reference point	h_te_best_fit	2019-02-28	1641444	1641448	-62.6246	-65.5596	700.271	0.592476			948	gt1l	strong	processed_ATL08_20190228132552_09480212_005_01.h5
Coregistration reference point	h_te_best_fit	2019-02-28	1641450	1641453	-62.6249	-65.5587	703.041	0.890846			948	gt1l	strong	processed_ATL08_20190228132552_09480212_005_01.h5
Coregistration reference point	h_te_best_fit	2019-02-28	1641454	1641458	-62.6251	-65.5578	704.84	1.22174			948	gt1l	strong	processed_ATL08_20190228132552_09480212_005_01.h5
Coregistration reference point	h_te_best_fit	2019-02-28	1641459	1641463	-62.6253	-65.5569	715.704	1.09558	4.91241	1.26863	948	gt1l	strong	processed_ATL08_20190228132552_09480212_005_01.h5
Coregistration reference point	h_te_best_fit	2019-02-28	1641464	1641468	-62.6255	-65.556	763.181	6.41707	10.6326	3.87683	948	gt1l	strong	processed_ATL08_20190228132552_09480212_005_01.h5
Coregistration reference point	h_te_best_fit	2019-02-28	1641469	1641473	-62.6258	-65.5551	845.365	5.69129	10.8105	2.4917	948	gt1l	strong	processed_ATL08_20190228132552_09480212_005_01.h5
Coregistration reference point	h_te_best_fit	2019-02-28	1641474	1641478	-62.626	-65.5542	932.978	3.61937	9.23676	3.69673	948	gt1l	strong	processed_ATL08_20190228132552_09480212_005_01.h5
Coregistration reference point	h_te_best_fit	2019-02-28	1641479	1641483	-62.6263	-65.5533	964.312	0.832943	8.5592	1.17331	948	gt1l	strong	processed_ATL08_20190228132552_09480212_005_01.h5
Coregistration reference point	h_te_best_fit	2019-02-28	1641484	1641488	-62.6265	-65.5525	948.954	2.19925	8.53863	2.76953	948	gt1l	strong	processed_ATL08_20190228132552_09480212_005_01.h5
Coregistration reference point	h_te_best_fit	2019-02-28	1641489	1641493	-62.6267	-65.5516	922.159	2.59541	8.75934	3.35079	948	gt1l	strong	processed_ATL08_20190228132552_09480212_005_01.h5
Coregistration reference point	h_te_best_fit	2019-02-28	1641494	1641497	-62.627	-65.5507	906.868	1.3401	10.3568	1.78192	948	gt1l	strong	processed_ATL08_20190228132552_09480212_005_01.h5
Coregistration reference point	h_te_best_fit	2019-02-28	1641500	1641503	-62.6272	-65.5498	881.481	1.46062	9.10541	1.99039	948	gt1l	strong	processed_ATL08_20190228132552_09480212_005_01.h5
Coregistration reference point	h_te_best_fit	2019-02-28	1641504	1641508	-62.6274	-65.5489	861.514	2.2071	7.96405	2.99195	948	gt1l	strong	processed_ATL08_20190228132552_09480212_005_01.h5
Coregistration reference point	h_te_best_fit	2019-02-28	1641509	1641511	-62.6277	-65.548	846.78	1.31538	8.74664	1.84677	948	gt1l	strong	processed_ATL08_20190228132552_09480212_005_01.h5
Coregistration reference point	h_te_best_fit	2019-02-28	1641514	1641518	-62.6279	-65.5471	842.308	0.728582			948	gt1l	strong	processed_ATL08_20190228132552_09480212_005_01.h5
Coregistration reference point	h_te_best_fit	2019-02-28	1641519	1641523	-62.6282	-65.5462	841.384	1.275			948	gt1l	strong	processed_ATL08_20190228132552_09480212_005_01.h5
Coregistration reference point	h_te_best_fit	2019-02-28	1641524	1641528	-62.6284	-65.5454	841.875	1.35778			948	gt1l	strong	processed_ATL08_20190228132552_09480212_005_01.h5
Coregistration reference point	h_te_best_fit	2019-02-28	1641529	1641533	-62.6286	-65.5445	842.382	0.758202			948	gt1l	strong	processed_ATL08_20190228132552_09480212_005_01.h5
Coregistration reference point	h_te_best_fit	2019-02-28	1641535	1641538	-62.6289	-65.5436	842.405	1.04895			948	gt1l	strong	processed_ATL08_20190228132552_09480212_005_01.h5
Coregistration reference point	h_te_best_fit	2019-02-28	1641539	1641543	-62.6291	-65.5427	841.745	1.32143			948	gt1l	strong	processed_ATL08_20190228132552_09480212_005_01.h5
Coregistration reference point	h_te_best_fit	2019-02-28	1641544	1641547	-62.6293	-65.5418	840.809	0.918022			948	gt1l	strong	processed_ATL08_20190228132552_09480212_005_01.h5
Coregistration reference point	h_te_best_fit	2019-02-28	1641549	1641553	-62.6296	-65.5409	839.71	0.806555			948	gt1l	strong	processed_ATL08_20190228132552_09480212_005_01.h5
[truncated: 27,488 more rows]
