# Supplementary material for: High-resolution elevation models of Larsen B glaciers extracted from 1960s imagery
Source: Sci Rep. 2024 Jul 8;14:14536. doi: 10.1038/s41598-024-65081-6 (PMC11231284; doi:10.1038/s41598-024-65081-6)
Supplement: Supplementary file 3 — Supplementary Information 3. [file 41598_2024_65081_MOESM3_ESM.xlsx]

## Sheet: Sheet1
Supplementary Material 3 - Protocol used for creating digital elevation models in Agisoft Metashape
	Crane Area DEM (Jorum, Crane, Mapple, Melville Glaciers)	Flask DEM (Flask Glacier)	Notes
General
Input photos	503	368
GCPs	22	20
Additional manual tie points	15	31
GCP precision (m)	2	2
Camera accuracy (m)	1000	1000	The input coordinates for these cameras are of poor (but not quantified) accuracy. Agisoft Metashape produces a reliable photo alignment when the error on camera coordinates is overestimated, since the photos are then not constrained to an inaccurate position. 1000 m accuracy was appropriate to allow for errors in the source coordinates.
Sparse point cloud
Alignment quality	High	Medium	For the Flask DEM, dense point generation was conducted using downsampled imagery because it provided a more accurate and reliable alignment in areas with limited photo coverage/overlap.
Generic preselection	Disabled	Enabled
Pair preselection	Enabled, using source coordinates	Enabled, using source coordinates
Key point limit	80000	80000
Tie point limit	20000	20000
Guided image matching	Enabled	Disabled
Cameras aligned	487	356
Points	507065	471523
Sparse cloud filtering and optimisation
Projection accuracy (units)	<7.5	<10	Metashape matches images at different subsampled scales to improve robustness with blurred or difficult to matchimages. The accuracy of tie point projections depends on the scale at which they were located. Projection accuracy is a unitless Agisoft Metashape-specific term that represents the average scale of the image that was used to match points, and this can be used to filter out the least rob…
Reprojection error (px)	<0.3	<0.4
Remaining points	291534	272963
Optimisation parameters	f, k1, k2, k3, cx cy, p1, p2 (GCPs selected)	f, k1, k2, k3, cx cy, p1, p2 (GCPs selected)	Camera calibration coefficients used in point cloud optimisation are presented in Supplementary Material 3. Adaptive camera model fitting used to optimise the Flask DEM point cloud.
Dense point cloud
Alignment quality	High	Low	For the Flask DEM, dense point generation was conducted using downsampled imagery because it provided a more accurate and reliable alignment in areas with limited photo coverage/overlap.
Depth filtering	Moderate	Moderate
Points	529945638	20529636
Dense cloud filtering
Low confidence criteria	0 - 1 depth maps	0 - 1 depth maps
Remaining points	309619353	12822984
DEM
Size (px)	35,630 x 35,615	10,924 x 10,455
Resolution (m)	3.19	13.3
Mesh
Source	Depth maps	Depth maps
Surface type	Arbitrary 3D	Arbitrary 3D
Quality	High	Low
Face count	High	High
Interpolation	Disabled	Disabled
Depth filtering	Moderate	Moderate
Orthophoto
Surface	Mesh	Mesh
Blending mode	Mosaic	Mosaic
Refine seamlines	Disabled	Disabled
Enable hole filling	Enabled	Enabled
Enable back-face culling	Disabled	Disabled
Resolution (m)	1.59	1.66
