# Supplementary material for: High-resolution elevation models of Larsen B glaciers extracted from 1960s imagery
Source: Sci Rep. 2024 Jul 8;14:14536. doi: 10.1038/s41598-024-65081-6 (PMC11231284; doi:10.1038/s41598-024-65081-6)
Supplement: Supplementary file 5 — Supplementary Information 5. [file 41598_2024_65081_MOESM5_ESM.xlsx]

## Sheet: Intro
Supplementary Material 5 - Semivariograms for bedrock areas of differenced DEMs where <30° slope with outliers >3 SD are removed

## Sheet: 2021-1968 (Crane)
dDEM	2021-1968 (Crane)
Declustering	Yes
Trend removal	Second order
Semivariogram model	Spherical
Lag size (m)	300
Range (m)	1570

## Sheet: 2021-1968 (Flask)
dDEM	2021-1968 (Flask)
Declustering	Yes
Trend removal	Second order
Semivariogram model	Spherical
Lag size (m)	300
Range (m)	649

## Sheet: 2001-1968 (Crane)
dDEM	2001-1968 (Crane)
Declustering	Yes
Trend removal	Second order
Semivariogram model	Stable
Lag size (m)	300
Range (m)	2170

## Sheet: 2001-1968 (Flask)
dDEM	2001-1968 (Flask)
Declustering	Yes
Trend removal	Second order
Semivariogram model	Stable
Lag size (m)	300
Range (m)	1351

## Sheet: 2021-2001 (all)
dDEM	2021-2001 (all)
Declustering	Yes
Trend removal	Second order
Semivariogram model	Spherical
Lag size (m)	300
Range (m)	1561
